# Supplementary material for: Prevalence of hypertension and other cardiovascular disease risk factors among university students from the National Polytechnic Institute of Côte d’Ivoire: A cross-sectional study
Source: PLoS One. 2023 Jan 5;18(1):e0279452. doi: 10.1371/journal.pone.0279452 (PMC9815567; doi:10.1371/journal.pone.0279452)
Supplement: S1 Data — (XLSX) [file pone.0279452.s001.xlsx]

## Sheet: Data Base
AGE	JJNAIS	MMNAIS	AANAIS	SEXE	VIE	AUTVIE	FILIERE	NIVEAU	AUTNIVO	PARTENAIRE	DIAPERS	DIABAN	DIABSTTT	DIABTTT	HTAPERS	HTAAN	HTASTTT	HTATTT	DYSLIPERS	DYSLIAN	DYSLISTTT	DYSLITTT	DIABFAM	DIABFAMA	HTAFAM	HTAFAMA	AVCFAM	AVCFAMA	DYSLIPFAM	DYSLIFAMA	PARLEHTA	TELRAD	PRESSE	PROCHES	HOPITAL	RESEAUX	INTERNET	AUTRE1	CHIFFRELEV	CEPHALEES	PALPITATIO	ESSOUFL	FLOUVIS	PDS	AUTRE2	TABAC	ALCOOL	SEDENT	TROPSALE
18	20	10	1999	1	1		2	1		0	0		0		0		0		0		0		2		0		0		0		1	0	0	1	0	0	0		77	77	77	77	77	77	APHASIE - DIFFICULTE RESPIRATOIRE	77	77	1	1
23	25	4	1994	1	1		8	3		1	0		0		0		0		0		0		0		0		0		0		1	0	0	0	1	0	0		77	77	77	77	77	77		77	77	77	77
18	10	6	1999	2	1		2	2		0	0		0		0		0		0		0		0		0		0		0		1	1	0	0	0	0	0	ECOLE	1	77	77	77	77	77		77	77	1	77
18	4	1	1999	2	1		2	1		1	0		0		0		0		0		0		0		77		0		0		1	0	0	1	1	0	0		1	77	77	77	77	77		77	77	77	1
18	19	5	1999	1	1		2	1		1	0		0		0		0		0		0		0		0		0		0		1	0	0	0	0	0	0	ECOLE	77	77	1	1	77	77		77	1	1	1
21	11	8	1996	2	1		6	3		0	0		0		0		0		0		0		0		0		0		0		1	1	0	0	0	0	0	ECOLE	1	77	77	77	77	77	OBESITE	77	77	1	1
19	11	6	1998	1	1		6	1		0	0		0		0		0		0		0		0		1		0		0		1	0	0	1	1	0	0		1	1	77	77	77	77	VERTIGES - IRRITABILITE - ASTHENIE	1	77	77	77
19	1	1	1998	2	1		2	2		0	0		0		0		0		0		0		0		0		0		0		1	0	0	1	0	0	0		1	77	77	77	77	77	ASTHENIE	77	77	1	1
18	5	7	1999	1	1		2	1		1	0		0		0		0		0		0		2		2		0		0		1	0	0	1	0	0	0	ECOLE	77	77	77	1	77	77		1	1	77	1
21	30	6	1996	1	1		6	3		0	0		0		0		0		0		0		0		1		1		0		1	1	0	1	0	0	0	ECOLE	1	77	77	77	77	1		77	77	1	77
20	24	9	1997	1	1		6	3		1	0		0		0		0		0		0		0		1		1		77		1	1	0	0	0	0	0		1	1	77	77	77	77	PERTE DE LA MEMOIRE	77	77	1	77
18	2	5	1999	1	1		8	1		0	0		0		0		0		0		0		0		0		0		0		1	0	0	1	0	0	0		1	77	77	77	77	77	VERTIGES	77	77	77	77
18	13	2	1999	1	1		2	1		0	0		0		0		0		0		0		0		2		0		77		1	1	0	1	0	1	0	ECOLE	1	77	77	77	77	77		77	77	77	77
21	5	11	1997	1	1		2	2		0	0		0		0		0		0		0		0		0		0		0		1	0	0	0	0	0	1		1	77	77	77	77	77		77	77	1	1
20	12	1	1997	1	1		2	2		1	0		0		0		0		0		0		0		0		0		0		1	0	0	0	1	0	0		77	77	77	77	77	77		77	77	77	77
20	13	11	1997	1	1		2	1		0	0		0		0		0		0		0		0		0		0		0		1	0	0	0	0	0	0	ECOLE	1	1	77	77	77	77	VERTIGE	77	77	77	1
21	13	9	1996	1	1		2	2		0	0		0		0		0		0		0		0		0		0		0		1	0	0	0	0	0	0	ECOLE	1	77	1	1	77	77		77	1	1	77
19	15	9	1998	1	1		2	2		1	0		0		0		0		0		0		0		0		0		0		1	0	0	1	0	0	0	ECOLE	1	77	1	1	77	77		77	77	77	77
18	13	7	1999	1	1		2	1		0	0		0		0		0		0		0		0		0		0		0		1	0	0	1	0	0	0		1	77	77	77	77	77		77	77	77	77
18	31	5	1999	2	1		2	1		0	0		0		0		0		0		0		1		1		77		0		1	1	0	1	1	0	0		1	77	77	77	77	77		77	77	77	77
18	5	4	1999	1	1		2	1		0	0		0		0		0		0		0		0		0		0		77		1	1	0	0	0	0	0		1	77	77	77	77	77	MALAISE	77	77	77	77
19	14	2	1998	1	1		2	1		0	0		0		0		0		0		0		0		77		0		0		1	0	0	1	0	0	0	ECOLE	1	77	77	77	77	77		77	77	77	77
19	26	4	1998	1	1		2	1		0	0		0		0		0		0		0		77		0		0		0		1	0	1	1	0	0	0	ECOLE - CAMPAGNE DE SENSIBILISATION	77	77	77	77	77	77		77	77	1	1
20	1	1	1997	2	1		2	1		0	0		0		0		0		0		0		0		0		0		0		1	1	1	0	0	0	0		1	77	77	77	77	77		77	77	77	77
20	5	5	1997	1	1		2	3		0	0		0		0		0		0		0		3		0		0		77		1	0	0	1	0	0	0		1	77	77	77	77	77	PARALYSIE	77	77	77	1
18	28	3	1999	1	1		2	2		0	0		0		0		0		0		0		0		0		0		0		1	0	0	0	0	0	0	ECOLE	1	77	77	77	77	1		77	1	1	77
19	11	3	1998	1	1		6	3		1	0		0		0		0		0		0		0		0		0		0		1	1	0	1	0	0	1	ECOLE	1	1	1	77	77	77		1	1	1	77
19	13	8	1998	1	1		2	2		0	0		0		0		0		0		0		0		2		0		0		1	1	0	0	0	0	1	PROSPECTUS	77	77	77	77	77	77		77	77	77	1
18	2	5	1999	1	1		2	1		1	0		0		0		0		0		0		0		0		0		0		1	0	0	0	1	0	0	CAMPAGNE DE SENSIBILISATION	1	77	77	77	77	77		77	77	77	77
20	3	7	1997	1	1		2	3		0	0		0		0		0		0		0		1		1		0		0		1	0	0	1	0	0	0	ECOLE	1	77	77	1	77	77	DIFFICULTE A PARLER	77	77	1	1
18	27	6	1999	1	1		8	1		0	0		0		0		0		0		0		77		0		0		77		1	0	0	0	0	0	0	ECOLE	1	77	1	1	77	77		1	77	77	1
18	18	11	1999	1	1		2	1		0	0		0		0		0		0		0		0		2		0		0		1	0	0	1	0	0	0		1	77	77	77	77	77		77	77	77	1
18	31	3	1999	1	1		6	1		1	0		0		0		0		0		0		0		0		0		0		1	0	0	1	0	0	0	ECOLE	1	77	77	77	77	77	MALAISE	77	77	1	77
20	3	10	1997	1	1		8	3		0	0		0		0		0		0		0		0		1		0		0		1	0	0	1	0	0	0	ECOLE	1	77	77	77	77	77	HYPERSUDATION--PERTE DE CONNAISSANCE	77	77	77	1
20	22	3	1997	2	1		2	2		1	0		0		0		0		0		0		1		0		0		77		0								77	77	77	77	77	77		77	77	77	77
18	19	7	1999	1	1		2	2		0	0		0		0		0		0		0		0		0		0		0		1	1	0	0	0	0	0	ECOLE	1	77	1	77	77	77		77	77	1	77
23	12	7	1994	1	1		2	2		1	0		0		0		0		0		0		0		1		0		0		1	1	0	0	0	0	0		1	77	77	77	77	77		77	77	77	1
18	22	12	1998	1	1		2	2		0	0		0		0		0		0		0		0		0		0		0		1	1	0	0	0	0	0		1	77	77	77	77	77		77	77	77	77
20	14	3	1997	1	1		2	3		0	0		0		0		0		0		0		2		0		0		0		0	0	0	0	0	0	0		1	77	77	77	77	77		77	77	77	77
20	15	1	1997	1	1		2	2		0	0		0		0		0		0		0		0		0		0		0		1	1	0	0	0	0	0		1	77	77	77	77	77	COLERE	77	77	77	77
18	6	3	1999	1	1		2	1		0	0		0		0		0		0		0		0		0		0		0		1	1	0	0	0	0	0		1	77	77	77	77	77		77	77	77	77
18	23	9	1999	1	1		8	1		0	0		0		0		0		0		0		0		1		0		0		1	0	0	0	1	0	0		1	77	77	77	77	77		77	77	77	77
18	6	9	1999	2	1		2	1		0	0		0		0		0		0		0		0		77		0		77		1	0	0	0	0	0	0	ECOLE	77	77	77	77	77	77		77	77	1	77
18	14	5	1999	1	1		2	2		0	0		0		0		0		0		0		0		0		0		0		1	0	0	1	0	0	0		1	77	77	77	77	77		77	77	77	1
23	10	8	1994	1	1		2	4		0	0		0		0		0		0		0		0		0		0		77		1	1	0	0	0	0	0	ECOLE	1	77	77	1	77	77		77	77	77	77
18	22	5	1999	1	1		2	1		0	0		0		0		0		0		0		0		0		0		0		1	0	0	1	0	0	0		0	77	77	77	77	77		77	77	77	1
18	11	9	1999	2	1		2	1		0	0		0		0		0		0		0		0		2		0		0		1	0	0	0	0	0	0	ECOLE - EGLISE	1	77	77	77	77	77		77	77	77	1
20	4	6	1999	1	1		8	3		0	0		0		0		0		0		0		1		77		0		0		1	1	0	0	0	0	0		1	77	77	77	77	77		77	77	1	1
18	23	11	1998	1	1		2	1		1	0		0		0		0		0		0		0		0		0		0		1	0	0	1	0	0	0		1	77	77	77	77	77	PARALYSIE FACIALE-PERTE DE CONNAISSANCE	77	1	77	1
18	25	5	1999	1	1		2	1		0	0		0		0		0		0		0		0		0		77		0		1	0	0	0	0	0	0	ECOLE	1	77	77	77	77	77		77	77	77	77
21	4	7	1996	1	1		2	3		0	0		0		0		0		0		0		2		0		0		77		1	1	0	0	0	0	0		1	77	77	77	77	77	VERTIGES	77	77	77	1
18	30	12	1999	1	1		2	1		0	0		0		0		0		0		0		0		0		0		0		1	1	0	0	1	0	0		1	77	77	77	77	77		77	77	77	77
21	28	12	1996	1	1		2	2		0	0		0		0		0		0		0		0		0		0		0		1	0	0	0	0	0	0	ECOLE	1	77	77	77	77	77		77	77	77	77
19	5	8	1998	1	1		2	1		0	0		0		0		0		0		0		0		1		0		0		1	0	0	1	0	0	0		77	77	77	77	77	77		77	77	77	77
20	23	6	1997	2	1		6	3		0	0		0		0		0		0		0		0		77		0		2		1	0	0	0	0	1	0	ECOLE	1	77	77	77	77	77	ASTHENIE-FIEVRE-PERTE DE CONNAISSANCE	77	77	77	1
20	4	9	1997	2	1		6	1		0	0		0		0		0		0		0		0		0		0		0		1	0	0	0	0	0	0	ECOLE	1	77	77	77	77	77	VERTIGES	77	77	77	77
19	22	12	1998	1	1		8	1		0	0		0		0		0		0		0		0		0		0		0		1	0	0	0	0	0	0	CAMPAGNE DE SENSIBILISATION	1	77	77	77	77	77		77	77	1	77
20	29	3	1997	1	1		2	2		0	0		0		0		0		0		0		77		77		77		77		1	0	0	0	0	0	0	COURS	1	77	77	77	77	77	FIEVRE	77	77	77	77
18	15	9	1999	1	1		2	1		0	0		0		0		0		0		0		77		0		0		0		1	1	0	0	0	0	1		1	77	77	77	77	77		77	77	77	1
21	1	1	1996	1	1		2	4		0	0		0		0		0		0		0		0		0		0		77		1	1	0	0	0	0	0		0	77	77	77	1	77	ASTHENIE	77	77	1	1
21	4	4	1996	1	1		2	3		0	0		0		0		0		0		0		0		2		0		0		1	1	0	0	0	0	0		0	77	77	77	77	77		77	77	77	77
18	1	1	1999	1	1		2	1		0	0		0		0		0		0		0		0		0		0		0		1	0	0	1	0	0	0		0	77	77	77	77	77		77	77	1	77
21	9	7	1996	1	1		2	3		1	0		0		0		0		0		0		0		1		0		0		1	0	0	0	0	0	0	ECOLE	77	77	77	77	77	77		77	77	77	77
19	6	4	1998	1	1		8	1		0	0		0		0		0		0		0		1		2		0		0		1	0	0	0	1	0	0		1	77	77	1	77	77		77	77	77	77
18	18	7	1999	1	1		8	1		0	0		0		0		0		0		0		0		0		0		0		1	1	0	0	0	0	0	ECOLE	77	77	1	77	77	77		77	77	1	1
18	10	9	1999	1	1		2	1		0	0		0		0		0		0		0		0		0		0		0		1	0	0	0	0	0	0	ECOLE	1	77	77	77	77	77		77	77	1	1
21	16	8	1996	1	1		6	3		0	0		0		0		0		0		0		0		1		0		77		1	0	0	0	0	0	0	ECOLE	1	77	77	77	77	77		77	77	1	77
18	7	7	1999	2	1		2	1		0	0		0		0		0		0		0		1		0		1		77		1	1	0	1	0	0	0		1	77	77	77	77	77		77	77	77	1
19	11	5	1999	1	1		2	1		0	0		0		0		0		0		0		2		0		0		0		1	0	0	1	0	0	0		1	77	77	77	77	77	PARALYSIE HEMICORPOREL	77	77	77	77
18	29	6	1999	1	1		2	1		0	0		0		0		0		0		0		0		0		0		0		1	0	0	1	0	0	0		77	77	77	77	77	77		77	77	77	77
18	8	11	1999	1	1		2	1		0	0		0		0		0		0		0		0		1		0		0		1	1	0	0	1	0	0		1	77	77	77	77	77		77	77	77	1
19	2	10	1999	1	1		8	1		1	0		0		0		0		0		0		0		0		0		77		1	1	0	0	0	0	0	AFFICHE PUBLICITAIRE	1	77	77	77	77	77		77	77	77	77
18	1	4	1999	1	1		2	1		0	0		0		0		0		0		0		77		77		77		77		1	1	0	0	0	0	0	ECOLE	77	77	77	77	77	77		77	77	77	1
18	14	8	1999	1	1		2	1		0	0		0		0		0		0		0		0		0		0		77		1	1	0	0	1	0	0		1	77	77	77	77	77		77	77	77	77
19	5	1	1998	2	1		2	2		0	0		0		0		0		0		0		77		77		0		0		1	0	0	0	0	0	0	ECOLE	1	77	77	77	77	77		77	77	1	1
20	4	9	1997	2	1		6	3		0	0		0		0		0		0		0		0		0		0		0		1	0	0	0	0	0	1	ECOLE	77	77	77	77	77	77	ASTHENIE	77	77	77	1
22	2	7	1995	2	1		6	3		0	0		0		0		0		0		0		0		0		0		0		1	1	1	0	0	0	0		1	77	77	77	77	77		77	77	1	1
19	11	12	1998	1	1		2	1		0	0		0		0		0		0		0		0		0		0		0		1	0	0	0	1	0	0		1	77	77	77	77	77		77	77	77	77
18	26	6	1999	1	1		2	1		0	0		0		0		0		0		0		0		0		0		0		1	1	0	1	0	0	0		1	77	77	77	77	77		77	77	77	1
22	5	1	1995	1	2		2	4		0	0		0		0		0		0		0		0		2		0		0		1	0	0	1	0	0	0		1	77	77	77	77	77		77	77	77	77
21	29	4	1996	1	1		2	4		1	0		0		0		0		0		0		0		0		0		0		1	0	0	1	0	0	0		1	77	77	77	77	77	PERTE DE CONNAISSANCE- COMA	77	77	77	1
20	11	11	1997	1	1		2	4		0	0		0		0		0		0		0		0		0		0		0		1	0	0	1	0	0	0		1	77	77	77	77	77		77	77	77	77
23	28	10	1994	1	1		6	3		0	0		0		0		0		0		0		0		0		0		0		1	1	0	1	0	0	0		0	77	77	77	77	77	VERTIGES	77	77	77	1
19	15	11	1998	1	1		2	1		0	0		0		0		0		0		0		77		77		0		77		1	1	0	0	0	0	0		1	77	77	77	77	77		77	77	1	1
20	30	4	1998	1	1		2	2		0	0		0		0		0		0		0		0		0		0		0		1	1	1	0	0	0	0		1	77	77	77	77	77	PARALYSIE HEMICORPOREL	1	1	1	77
21	16	6	1996	1	1		2	3		1	0		0		0		0		0		0		0		77		77		77		1	1	0	1	0	0	0		1	77	77	77	77	77	PARALYSIE	77	77	77	1
20	1	6	1997	1	1		6	1		0	0		0		0		0		0		0		77		77		0		0		1	1	0	0	0	0	0		77	77	77	77	77	77		77	77	77	77
18	25	3	1999	1	1		8	1		0	0		0		0		0		0		0		0		0		0		0		1	1	0	1	0	0	0	CAMPAGNE DE SENSIBILISATION	1	77	77	77	77	77		77	77	77	77
18	24	4	1999	1	1		2	2		1	0		0		0		0		0		0		0		0		0		77		1	1	0	0	0	0	0		77	77	77	77	77	77		77	77	77	77
18	5	6	1999	1	1		8	1		0	0		0		0		0		0		0		0		0		0		0		1	1	0	0	0	0	1		1	77	77	77	77	77		77	77	1	77
19	9	3	1998	1	1		6	3		1	0		0		0		0		0		0		0		1		1		1		1	1	0	0	1	0	1		77	77	77	77	1	77	RAIDEUR MUSCULAIRE	77	77	1	77
18	10	10	1999	2	1		2	1		0	0		0		0		0		0		0		0		0		77		2		1	1	0	1	0	0	0		77	77	77	77	77	77		77	77	77	77
18	28	8	1999	2	1		2	1		0	0		0		0		0		0		0		77		0		0		0		1	1	0	1	0	0	0	ECOLE	1	77	77	77	77	77		77	77	77	77
18	21	5	1999	1	1		8	1		0	0		0		0		0		0		0		0		0		2		77		1	0	0	1	0	0	0		77	77	77	77	77	77		77	77	77	77
18	10	5	1999	2	1		2	1		0	0		0		0		0		0		0		0		0		0		77		1	1	0	1	0	0	0		1	77	77	77	77	77	VERTIGES	77	77	77	1
18	2	4	1999	1	1		2	2		0	0		0		0		0		0		0		0		0		0		77		0	1	0	0	0	0	0	ECOLE	1	77	77	77	77	77	OEDEMES	77	77	1	1
19	8	7	1998	1	1		2	2		0	0		0		0		0		0		0		0		1		0		77		1	0	0	0	0	0	0	ECOLE	1	77	77	77	77	77		77	77	77	77
19	12	7	1998	1	1		8	1		1	0		0		0		0		0		0		0		2		0		0		1	0	0	0	1	0	0	CAMPAGNE DE SENSIBILISATION	1	77	77	77	77	77	VERTIGES	77	1	77	1
18	20	12	1998	1	1		2	1		0	0		0		0		0		0		0		0		0		0		77		1	0	0	0	0	0	0	CAMPAGNE DE SENSIBILISATION	1	77	77	77	77	77		77	77	77	77
18	20	3	1999	2	1		2	1		1	0		0		0		0		0		0		0		0		0		0		1	0	0	0	0	0	0	CAMPAGNE DE SENSIBILISATION	1	77	77	77	77	77		77	77	1	77
18	26	4	1999	1	1		8	1		0	0		0		0		0		0		0		0		1		0		0		1	0	0	1	0	0	0		1	77	77	77	77	77		77	77	77	1
18	27	1	1999	1	1		2	2		1	0		0		0		0		0		0		0		77		1		77		1	1	0	0	0	0	0	ECOLE	77	77	77	77	77	77		1	1	1	1
18	10	9	1999	1	1		4	1		0	0		0		0		0		0		0		0		0		0		77		1	0	0	1	0	0	0		1	77	77	77	77	77		77	77	77	1
18	27	6	1999	1	1		4	1		0	0		0		0		0		0		0		77		0		0		0		1	0	0	1	0	0	0		1	77	77	77	77	77	STRESS- HYPERSUDATION	77	77	77	77
19	9	12	1997	1	1		4	3		0	0		0		0		0		0		0		0		0		0		0		1	0	0	0	0	0	0	ECOLE	1	77	77	77	77	77		77	77	77	77
21	1	1	1996	1	1		4	3		0	0		0		0		0		0		0		0		0		0		0		1	0	0	0	1	0	0		1	77	77	1	77	77		77	77	77	1
29	3	4	1988	1	3	APPARTEMENT	5	6	6ÈME ANNEE	1	0		0		0		0		0		0		0		77		0		77		1	0	0	1	1	0	0		1	77	77	77	77	77		77	77	1	77
18	1	8	1999	1	1		4	1		0	0		0		0		0		0		0		77		77		0		77		1	0	0	0	1	0	0		77	77	77	77	77	77		77	77	1	77
18	30	9	1999	1	1		4	1		0	0		0		0		0		0		0		0		0		0		0		1	0	0	0	0	0	0	ECOLE	1	77	77	77	77	77		77	77	77	1
19	26	6	1999	1	1		4	1		0	0		0		0		0		0		0		0		77		0		77		1	0	0	0	0	0	0	CAMPAGNE DE SENSIBILSATION	77	77	77	77	77	77		77	77	77	1
20	21	2	1997	1	1		4	3		0	0		0		0		0		0		0		0		0		0		77		0
20	25	12	1997	1	1		4	3		0	0		0		0		0		0		0		0		77		0		0		1	0	0	0	0	0	0	ECOLE - CAMPAGNE DE SENSIBILISATION	1	77	1	77	77	77	PERTE DE CONNAISSANCE - NERVOSITE	1	1	1	77
20	13	5	1997	2	1		4	3		1	0		0		0		0		0		0		0		77		0		2		1	1	0	1	0	0	0		1	77	77	77	77	77	AMNESIE - TROUBLE DE LA SENSIBILITE	77	77	77	77
20	25	12	1997	2	1		4	3		0	0		0		0		0		0		0		1		1		0		77		1	1	0	1	1	0	0		1	77	77	77	77	77		77	77	77	77
22	25	11	1995	1	1		4	3		0	0		0		0		0		0		0		77		1		1		77		1	1	0	1	0	0	0		77	77	77	77	77	77		77	77	77	77
20	13	12	1997	1	1		4	3		0	0		0		0		0		0		0		0		0		0		77		1	1	0	0	1	0	0		1	77	77	77	77	77	PERTE DE CONNAISSANCE	77	77	1	1
22	15	10	1995	1	1		4	3		0	0		0		0		0		0		0		0		1		0		0		1	0	0	1	0	0	0		1	77	77	77	77	77	AMNESIE	1	1	1	1
21	16	12	1996	1	1		4	3		0	0		0		0		0		0		0		2		2		0		0		1	1	0	0	0	0	0		1	77	77	77	77	77	PARALYSIE FACIALE	77	77	77	77
21	31	12	1996	2	1		7	4		1	0		0		0		0		0		0		1		0		0		0		1	1	0	1	0	0	0		1	77	77	77	77	77		77	77	1	77
41	16	4	1976	1	2		5	1		1	0		0		0		0		0		0		0		0		0		0		1	1	0	0	1	0	0		1	77	77	1	77	77	VERTIGES	77	77	77	1
19	19	5	1998	1	1		4	1		0	0		0		0		0		0		0		0		0		0		0		1	0	0	0	1	0	0	CAMPAGNE DE SENSIBILISATION	77	77	77	77	77	77	FIEVRE	77	77	77	77
20	15	6	1997	2	1		4	3		1	0		0		0		0		0		0		0		1		0		77		1	1	0	0	0	0	1		1	77	77	77	77	77		77	77	77	77
34	25	12	1983	1	2		5	1		1	0		0		0		0		0		0		0		2		0		0		1	0	0	1	0	0	0		1	77	77	77	77	77	VERTIGES	77	77	1	77
21	27	8	1996	1	1		4	3		1	0		0		0		0		0		0		77		77		77		0		1	1	0	0	0	0	0		1	77	77	77	77	77	PERTE DE CONNAISSANCE	77	77	77	77
21	29	5	1996	1	1		4	3		1	0		0		0		0		0		0		0		0		0		0		1	0	0	0	1	0	0	CAMPAGNE DE SENSIBILISATION	0	77	77	77	77	77		77	77	1	77
20	12	8	1997	1	1		4	3		0	0		0		0		0		0		0		0		0		0		0		1	1	0	0	0	0	0	ECOLE	1	77	77	77	77	77	VERTIGES	1	1	1	1
21	3	1	1996	1	1		4	3		0	0		0		0		0		0		0		0		1		0		77		1	0	0	0	1	0	0		1	77	77	77	77	77		77	77	1	77
21	1	5	1996	1	1		4	3		1	0		0		0		0		0		0		0		1		0		0		1	1	0	0	0	0	0		1	77	77	77	77	77		77	77	77	1
20	1	1	1997	1	1		4	3		1	0		0		0		0		0		0		77		0		0		0		1	0	0	1	0	0	0		1	77	77	77	77	77	PERTE DE CONNAISSANCE	77	77	77	77
20	14	3	1997	1	1		4	3		0	0		0		0		0		0		0		0		1		0		0		1	0	0	0	0	0	0	ECOLE	1	77	77	77	77	77		77	77	77	77
18	9	5	1999	1	1		4	1		1	0		0		0		0		0		0		4		0		0		77		1	0	0	1	0	0	0	ECOLE	1	77	77	77	77	77	CEPHALEES - ACCOUPHENE	77	77	77	77
19	9	3	1998	1	1		4	1		1	0		0		0		0		0		0		0		0		0		0		1	0	0	1	0	0	0		1	77	77	77	77	77	PARALYSIE FACIALE	77	77	77	77
19	20	1	1998	1	1		4	1		0	0		0		0		0		0		0		0		77		0		0		1	1	0	0	0	0	0		1	77	77	77	77	77	COLERE	77	77	1	1
21	11	10	1996	1	1		4	3		0	0		0		0		0		0		0		0		1		0		0		1	0	0	0	1	0	0	CAMPAGNE DE SENSIBILSATION	1	77	77	77	77	77		77	77	77	77
18	13	7	1999	1	1		4	1		0	0		0		0		0		0		0		0		2		77		77		1	0	0	0	1	0	0		1	77	77	77	77	77		77	77	77	77
19	21	3	1998	1	1		4	1		1	0		0		0		0		0		0		0		2		0		0		1	0	0	1	0	0	0		1	77	77	77	77	77	VERTIGES -OEDEMES DES MEMBRES INFERIEURS	77	77	77	77
24	29	6	1993	1	1		4	3		1	0		0		0		0		0		0		0		0		0		0		1	1	0	0	0	0	0		77	77	77	77	77	77		77	77	77	77
19	19	5	1998	1	1		4	1		1	0		0		0		0		0		0		0		0		0		0		1	1	0	0	0	0	0		1	77	77	77	77	77		77	77	77	1
24	5	6	1993	1	1		4	3		0	0		0		0		0		0		0		0		0		0		77		1	1	0	0	0	0	0		1	77	77	1	77	77		77	77	1	77
20	26	11	1997	1	1		4	3		1	0		0		0		0		0		0		77		0		0		0		1	0	0	1	0	0	0		77	77	77	77	77	77		77	77	77	77
20	1	12	1997	1	1		2	2		0	0		0		0		0		0		0		0		1		77		77		1	0	0	0	0	0	0	ECOLE	1	77	77	77	77	77		77	77	77	1
19	4	11	1998	2	1		2	2		1	0		0		0		0		0		0		0		0		0		0		1	0	0	1	0	0	0		1	77	77	77	77	77		77	77	1	1
19	22	4	1998	1	1		2	2		1	0		0		0		0		0		0		0		0		0		0		1	0	0	0	0	0	0	ECOLE	1	77	77	77	77	77		77	77	77	77
21	30	9	1996	1	1		8	5		0	0		0		0		0		0		0		0		2		0		0		1	0	0	0	0	0	0	ECOLE	1	77	77	77	77	77		77	77	77	77
19	30	8	1998	1	1		2	2		0	0		0		0		0		0		0		0		0		0		0		1	0	0	0	0	0	0	ECOLE	1	77	77	77	77	77		77	77	77	77
19	25	5	1995	1	1		8	3		0	0		0		0		0		0		0		2		1		0		0		1	1	0	0	0	0	0		77	77	77	77	77	77		77	77	77	77
19	25	11	1998	1	1		2	2		1	0		0		0		0		0		0		0		0		0		0		1	1	0	0	1	0	0		1	77	77	77	77	77		77	77	77	77
25	3	9	1992	1	1		8	3		1	0		0		0		0		0		0		0		0		0		0		1	0	0	1	0	0	0	ECOLE	1	77	77	77	77	77		77	77	77	77
21	6	10	1997	1	1		8	4		0	0		0		0		0		0		0		0		0		0		0		1	0	0	1	0	0	0	ECOLE	1	77	77	77	77	77		77	77	77	77
18	17	9	1999	1	1		2	1		1	0		0		0		0		0		0		0		0		0		0		1	1	0	1	0	0	0		0	77	77	77	77	77		77	77	77	77
19	12	2	1998	1	1		2	2	2	1	0		0		0		0		0		0		0		0		0		0		1	1	0	1	0	0	0		1	77	77	77	1	77		77	77	77	77
19	9	4	1998	1	1		2	2		1	0		0		0		0		0		0		0		2		0		0		1	1	0	0	0	0	1		1	77	77	77	77	77		77	77	77	77
18	16	3	1999	1	1		8	2		1	0		0		0		0		0		0		1		1		0		0		1	1	0	0	0	0	0		1	77	77	77	77	77		77	77	77	1
18	5	5	1999	1	1		2	2		0	0		0		0		0		0		0		0		77		77		77		1	0	0	1	0	0	0		1	77	77	77	77	77		77	77	77	77
20	22	12	1997	1	1		2	3		0	0		0		0		0		0		0		1		0		0		0		1	1	0	0	1	0	0	CAMPAGNE DE SENSIBILISATION	1	77	77	77	77	77		77	77	77	77
21	6	12	1996	1	1		8	4		1	0		0		0		0		0		0		0		0		0		0		1	0	0	0	1	0	0		1	77	77	77	77	77		77	1	77	1
20	20	8	1997	2	1		8	3		1	0		0		0		0		0		0		0		0		0		0		1	1	0	0	0	0	0		77	77	77	77	1	77	0	77	77	77	77
21	17	12	1996	1	1		8	4		1	0		0		0		0		0		0		0		0		0		0		1	1	0	1	0	0	0		1	77	77	77	77	77		77	77	1	77
21	29	5	1996	1	1		4	3		1	0		0		0		0		0		0		0		0		0		0		1	0	0	0	0	0	0	ECOLE	1	77	77	77	77	77		77	77	77	77
19	29	9	1998	1	1		4	1		0	0		0		0		0		0		0		0		1		0		0		1	1	0	0	0	0	0		0	1	77	77	1	77	MANQUE DE CONCENTRATION	77	1	1	1
18	21	3	1999	1	1		4	1		1	0		0		0		0		0		0		0		1		0		0		0
19	31	1	1998	1	1		4	3		0	0		0		0		0		0		0		1		0		0		0		1	0	0	0	0	0	0	ECOLE	1	77	77	77	77	77	TACHYCARDIE	77	77	77	77
21	29	12	1997	1	1		4	3		0	0		0		0		0		0		0		0		0		0		0		1	0	0	0	0	0	1		1	77	77	77	77	77	PARALYSIE	77	77	77	77
21	30	8	1996	1	1		4	3		0	0		0		0		0		0		0		0		0		0		0		1	0	0	1	0	0	0		1	77	77	77	77	77		77	77	77	77
18	30	12	1998	1	1		4	1		0	0		0		0		0		0		0		0		0		0		0		1	0	0	0	0	0	0	ECOLE	1	77	77	77	77	77	PRECORDIALGIE	77	77	1	1
18	10	9	1999	1	1		4	1		0	0		0		0		0		0		0		0		2		2		77		1	0	0	1	0	0	0		1	77	77	77	77	77	PARALYSIE	77	77	77	1
20	29	12	1997	2	1		4	3		0	0		0		0		0		0		0		0		0		0		0		1	1	0	0	0	0	0		1	77	77	77	77	77		77	77	77	77
23	7	12	1994	1	1		4	3		1	0		0		0		0		0		0		0		0		0		77		1	1	0	0	0	0	0	CAMPAGNE DE SENSIBILISATION	0	77	77	77	77	77		77	77	77	77
22	14	2	1995	1	1		4	3		1	0		0		0		0		0		0		0		0		0		0		1	0	0	0	0	0	0	ECOLE	0	77	77	77	77	77		77	77	77	77
21	11	10	1996	1	1		4	3		0	0		0		0		0		0		0		0		0		0		77		1	0	0	1	0	0	0		1	77	77	77	77	77		77	1	77	77
18	22	11	1999	1	1		4	1		0	0		0		0		0		0		0		0		0		0		77		1	1	0	0	0	0	0		77	77	77	77	77	77	PARALYSIE	77	77	1	77
22	27	5	1995	1	1		4	3		0	0		0		0		0		0		0		0		0		0		0		1	0	0	1	0	0	0		77	1	77	77	77	77	STRESS - TROUBLES MENTAUX	77	77	1	77
19	1	1	1999	1	1		4	1		0	0		0		0		0		0		0		0		0		0		0		1	0	0	1	0	0	0		77	77	77	77	77	77		77	77	77	77
23	21	9	1994	1	1		4	3		1	0		0		0		0		0		0		0		0		0		0		1	0	0	0	0	0	0	ECOLE	77	77	77	77	77	77		77	77	1	1
25	16	8	1992	1	1		7	4		0	0		0		0		0		0		0		0		0		0		0		1	1	0	0	0	0	0		77	77	77	77	77	77		1	77	1	77
27	16	7	1990	1	1		7	4		0	0		0		0		0		0		0		0		0		0		0		1	0	0	0	0	0	0	ECOLE	1	77	1	77	77	77	ASTHENIE INTENSE	77	77	77	77
40	10	5	1997	1	3	DOMICILE PERSONNEL	5	1		1	0		0		0		0		0		0		0		1		1		0		1	0	0	0	0	0	0	ECOLE	1	77	77	77	77	77	PERTE DE CONNAISSANCE	77	77	77	1
22	15	11	1995	1	1		4	3		0	0		0		0		0		0		0		0		0		77		0		1	1	0	0	0	0	0		1	77	77	77	77	77		1	1	1	77
20	20	2	1997	2	1		4	3		0	0		0		0		0		0		0		0		0		0		0		1	1	0	0	0	0	0		1	77	1	77	77	77		77	77	1	77
19	20	11	1998	1	1		4	1		0	0		0		0		0		0		0		0		1		0		0		1	0	0	1	0	0	0		77	77	77	77	77	77	DOULEUR THORACIQUE A TYPE DE BRULURE	77	77	77	77
21	15	5	1996	1	1		4	3		0	0		0		0		0		0		0		0		2		0		0		1	0	0	0	0	0	0	ECOLE	1	77	77	77	77	77		77	77	77	1
21	16	5	1996	1	1		4	3		0	0		0		0		0		0		0		0		0		0		0		1	1	0	0	0	0	0	ECOLE	1	77	77	77	77	77		77	77	77	77
20	7	7	1997	1	1		4	3		0	0		0		0		0		0		0		0		0		0		0		1	0	0	0	0	0	0	CAMPAGNE DE SENSIBILISATION	1	77	77	77	77	77		77	77	1	77
19	27	11	1998	1	1		4	3		0	0		0		0		0		0		0		0		0		0		0		1	0	0	1	0	0	0		1	77	77	77	77	77	PERTE DE CONNAISSANCE	77	77	77	1
21	24	3	1996	1	1		4	1		0	0		0		0		0		0		0		0		2		0		0		1	1	0	0	1	0	0		77	77	77	77	77	77	BOURDONNEMENT D'OREILLE	77	77	77	77
21	10	4	1996	1	1		4	3		0	0		0		0		0		0		0		0		0		0		0		1	0	0	0	0	0	0	ECOLE	1	77	77	77	77	77	AVC	1	1	77	77
19	2	9	1998	1	1		4	1		0	0		0		0		0		0		0		0		0		0		0		1	0	0	0	0	0	0	CAMPAGNE DE SENSIBILISATION	1	77	77	77	77	77		77	77	1	77
23	22	5	1994	2	1		7	1		0	0		0		0		0		0		0		1		1		0		0		1	1	0	1	0	0	0		1	77	77	77	77	77	PERTE DECONNAISSANCE-PARALYSIE HEMICORPS	77	77	77	1
21	6	1	1996	1	1		4	1		0	0		0		0		0		0		0		0		0		0		0		0								77	77	77	77	77	77		77	77	77	77
19	14	6	1998	1	1		4	1		0	0		0		0		0		0		0		0		0		0		0		1	1	0	0	0	0	0		1	77	1	77	77	77	VERTIGES	77	77	1	77
19	13	1	1998	1	1		4	1		1	0		0		0		0		0		0		1		0		0		0		1	1	0	1	0	0	0		1	77	77	77	77	77	PARALYSIE	77	77	1	1
19	25	11	1998	1	1		4	1		0	0		0		0		0		0		0		0		0		0		0		1	1	0	0	0	0	0		1	77	77	77	77	77	CRISE CARDIAQUE	77	77	77	1
20	25	4	1998	1	1		4	1		1	0		0		0		0		0		0		0		0		0		0		1	1	0	1	0	0	0		1	77	77	77	77	77		77	77	77	77
21	21	11	1996	1	1		4	3		0	0		0		0		0		0		0		77		0		0		0		1	0	0	1	0	0	0		1	77	77	77	77	77	FRILOSITE	77	77	1	1
21	16	1	1996	1	1		4	3		0	0		0		0		0		0		0		0		0		0		0		1	0	0	0	0	0	0	ECOLE	1	1	77	77	77	77	ASTHENIE	77	77	77	77
26	29	1	1991	1	1		7	4		0	0		0		0		0		0		0		0		0		0		0		1	1	0	0	0	1	1		1	77	77	1	77	77		77	77	1	1
21	30	7	1996	1	1		4	3		0	0		0		1	2013	0		0		0		0		0		0		0		1	0	0	1	0	0	0		1	77	77	77	77	77	DOULEUR THORACIQUE	77	77	77	77
18	31	1	1999	2	1		4	1		0	0		0		0		0		0		0		0		2		0		0		1	0	0	1	0	0	0		1	1	77	77	77	77	VERTIGES	77	77	77	77
24	24	5	1993	1	1		4	3		1	0		0		0		0		0		0		0		0		0		0		1	1	0	0	0	0	0		1	77	77	77	77	77	CRISE CARDIAQUE	77	77	77	77
18	10	9	1999	1	1		4	1		1	0		0		0		0		0		0		0		0		0		0		1	1	0	0	0	0	0		1	77	77	77	77	77		77	77	77	77
19	11	9	1998	1	1		4	1		1	0		0		0		0		0		0		0		0		0		0		1	1	0	0	0	0	0	ECOLE	1	77	77	77	77	77		77	77	77	1
23	11	7	1994	1	1		7	4		0	0		0		0		0		0		0		0		0		0		0		1	0	0	0	1	0	0	ECOLE	1	77	77	77	77	77		1	1	77	1
28	24	8	1989	2	1		7	4		1	0		0		0		0		0		0		0		1		1		0		1	1	0	0	0	0	0		1	77	77	77	77	77		77	77	77	77
18	15	2	1999	1	1		4	1		1	0		0		0		0		0		0		0		1		0		0		1	0	0	0	0	0	0	ECOLE	1	77	77	77	77	77		77	77	77	77
20	25	3	1997	2	1		4	3		1	0		0		0		0		0		0		0		0		0		0		1	0	0	1	0	0	0		1	77	1	77	1	77		77	77	1	1
19	12	3	1998	2	1		4	1		0	0		0		0		0		0		0		0		0		4		0		1	0	0	0	1	0	0		1	77	77	77	77	77		77	77	77	1
22	11	9	1995	1	1		4	3		0	0		0		0		0		0		0		0		77		0		0		1	1	0	0	0	0	0		1	77	77	77	77	77		77	77	77	77
22	27	7	1995	1	1		4	4		1	0		0		0		0		0		0		0		0		0		0		1	1	0	0	0	0	0		77	77	77	77	77	77		77	77	77	77
19	22	2	1998	2	1		4	1		0	0		0		0		0		0		0		0		0		0		0		1	1	0	0	0	0	0		1	77	77	77	77	77		77	77	77	77
18	14	10	1999	1	1		2	1		0	0		0		0		0		0		0		0		2		0		0		1	0	0	1	0	0	0		1	77	77	77	77	77		77	77	1	77
18	2	7	1999	1	1		2	2		0	0		0		0		0		0		0		0		0		0		0		1	1	0	0	0	0	0		1	77	77	77	77	77	TACHYCARDIE	77	77	1	77
20	23	6	1999	1	1		2	2		1	0		0		0		0		0		0		0		0		0		0		1	1	0	0	0	0	0		77	77	77	77	77	77	PERTE DE CONNAISSANCE	77	77	77	1
18	4	4	1999	1	1		2	2		1	0		0		0		0		0		0		2		1		0		0		1	1	0	1	0	0	0		1	77	77	77	77	77		1	1	77	77
19	25	5	1998	1	1		6	1		0	0		0		0		0		0		0		0		0		0		0		1	0	0	0	0	0	0	ECOLE	77	77	77	77	77	77		77	77	1	77
20	9	9	1997	1	1		6	3		0	0		0		0		0		0		0		0		0		0		0		1	1	0	0	0	0	0	ECOLE	1	77	77	77	77	77		77	1	77	77
20	25	9	1997	2	1		6	3		0	0		0		0		0		0		0		77		1		0		77		1	0	0	1	0	0	0		1	77	77	77	77	77	VERTIGES - ASTHENIE	77	77	77	77
19	27	12	1998	2	1		6	1		0	0		0		0		0		0		0		2		1		0		0		1	0	0	1	0	0	0		1	77	77	77	77	77		77	77	1	77
19	5	7	1998	1	1		2	2		0	0		0		0		0		0		0		0		2		0		0		1	0	0	0	0	0	0	ECOLE	1	77	77	77	77	77	OEDEME - PRECORDIALGIE	77	77	77	77
18	24	8	1999	1	1		2	2		0	0		0		0		0		0		0		0		1		0		0		1	0	0	0	0	0	0	ECOLE	1	77	77	77	77	77	STRESS	77	77	77	77
20	31	12	1997	1	1		2	3		0	0		0		0		0		0		0		0		2		0		0		1	1	0	0	0	0	0		1	77	77	77	1	77		77	77	77	77
20	25	6	1997	1	1		2	2		0	0		0		0		0		0		0		0		0		0		2		1	0	0	1	0	0	0		0	77	77	77	77	77	ASTHENIE - PERTE DE CONNAISSANCE	77	77	77	1
22	25	12	1994	1	1		4	3		1	0		0		0		0		0		0		0		1		77		0		1	0	0	1	0	0	0		1	77	77	77	77	77		77	77	77	1
18	1	1	1999	1	1		4	1		1	0		0		0		0		0		0		0		77		0		0		1	0	0	0	0	0	0	ECOLE	1	77	77	77	77	77		77	77	77	77
18	5	8	1999	1	1		4	1		1	0		0		0		0		0		0		0		1		1		1		1	1	0	0	0	0	0		1	77	77	77	77	77		77	77	77	77
20	29	8	1997	1	1		4	3		1	0		0		0		0		0		0		0		2		0		0		1	1	0	0	0	0	0		1	77	1	77	77	77		77	77	77	77
21	9	10	1996	1	1		4	3		0	0		0		0		0		0		0		1		1		0		0		1	1	0	0	0	0	0		1	77	77	77	77	77		77	77	77	77
21	1	1	1996	1	1		4	3		0	0		0		0		0		0		0		0		2		2		2		1	0	0	1	0	0	0		1	77	77	77	77	77		77	77	77	77
20	12	11	1997	1	1		4	3		1	0		0		0		0		0		0		0		0		0		0		1	0	0	0	1	0	0		1	77	77	77	77	77		77	77	77	77
24	21	12	1993	1	1		4	3		0	0		0		0		0		0		0		0		0		0		0		1	0	0	1	0	0	0		1	77	77	77	77	77		77	77	77	77
21	1	1	1996	1	1		4	3		1	0		0		0		0		0		0		2		0		0		0		1	1	0	0	1	0	0	ECOLE	77	77	77	77	77	77		77	77	1	77
18	31	12	1990	1	1		4	1		1	0		0		0		0		0		0		0		0		0		0		1	1	0	1	0	0	0		1	77	77	77	77	77		77	77	1	77
20	13	9	1997	1	1		4	3		1	0		0		0		0		0		0		0		0		0		0		1	1	0	0	1	0	0		1	77	77	77	77	77		77	77	77	77
19	23	12	1998	1	1		4	3		1	0		0		0		0		0		0		0		0		0		0		1	0	0	0	0	0	0	CAMPAGNE DE SENSIBILISATION	1	77	1	77	77	77		77	77	1	1
20	3	9	1997	1	1		4	3		1	0		0		0		0		0		0		4		77		0		0		1	1	0	0	0	0	0		77	77	77	77	77	77		77	77	77	77
19	19	11	1998	1	1		4	1		0	0		0		0		0		0		0		0		77		0		77		1	0	0	1	1	0	0		1	77	77	77	77	77		77	77	77	77
18	16	2	1999	1	1		4	1		0	0		0		0		0		0		0		77		77		0		0		0								77	77	77	77	77	77		77	77	77	77
20	10	7	1997	1	1		4	3		1	0		0		0		0		0		0		77		0		0		77		1	1	0	0	1	0	0		1	77	77	77	77	77		77	77	77	77
18	20	10	1999	1	1		4	1		0	0		0		0		0		0		0		77		77		0		0		1	1	0	0	0	0	0	ECOLE	1	77	1	77	77	77	VERTIGES	77	77	77	1
20	10	2	1997	1	1		4	4		1	0		0		0		0		0		0		0		0		0		77		1	1	0	0	0	0	1	ECOLE	1	77	77	77	77	77		77	77	77	77
23	1	1	1996	1	1		4	3		1	0		0		0		0		0		0		1		0		0		77		1	1	0	0	1	0	0		1	77	77	77	77	77		77	77	77	77
21	14	7	1996	1	1		4	3		0	0		0		0		0		0		0		0		2		0		0		1	0	0	1	1	0	0	ECOLE	1	77	77	77	77	77		77	77	77	77
23	19	2	1993	1	1		4	4		0	0		0		0		0		0		0		0		0		0		0		1	1	0	1	0	0	0		1	77	77	77	77	77		77	77	77	77
19	18	12	1997	1	1		4	2		1	0		0		0		0		0		0		0		77		0		77		1	1	0	0	0	0	0		1	77	77	77	77	77		77	77	77	77
19	12	4	1998	1	1		4	1		0	0		0		0		0		0		0		77		77		0		77		1	0	0	0	0	0	0	ECOLE	1	77	77	77	77	77	CRISE CARDIAQUE	77	77	77	77
21	18	6	1996	1	1		4	3		0	0		0		0		0		0		0		0		2		0		77		1	0	0	1	0	0	0		1	77	77	77	77	77		77	77	77	77
19	3	9	1998	1	1		4	1		1	0		0		0		0		0		0		0		0		0		0		1	0	0	1	0	0	0		1	77	77	77	77	77		77	77	77	77
18	20	11	1999	1	1		4	1		0	0		0		0		0		0		0		77		0		0		77		1	0	0	0	0	0	0	CAMPAGNE DE SENSIBILISATION	1	77	77	1	77	77	TREMBLEMENT	77	77	77	77
19	6	1	1998	1	1		4	1		0	0		0		0		0		0		0		0		77		0		77		1	1	0	0	0	0	0	CAMPAGNE DE SENSIBILISATION	1	77	77	77	77	77		77	77	77	77
20	11	8	1997	1	1		7	4		0	0		0		0		0		0		0		77		77		0		0		1	1	0	0	0	0	0	AFFICHE PUBLICITAIRE-EGLISE	1	77	77	77	77	77	CRISE DE PANIQUE- STRESS	77	77	77	1
30	23	5	1987	1	1		7	4		1	0		0		0		0		0		0		0		1		0		0		1	0	0	1	0	0	0		77	77	77	77	77	77		77	77	77	77
21	24	10	1995	1	1		8	4		0	0				0				0				0		5	pere, mère	0		0		1	0	0	0	0	0	0	ecole	1	77	77	77	77	77		77	77	77	77
20	26	9	1997	2	1		6	3		0	0		0		0		0		0		0		0		1		0		0		1	1	0	1	0	0	0	ECOLE	77	1	1	77	77	77		77	77	1	1
20	24	4	1997	1	1		3	1		0	0		0		0		0		0		0		0		0		0		0		1	1	0	0	0	0	0		1	77	77	77	77	77	FIEVRE - TRANSPIRATION	1	1	77	1
19	12	12	1998	2	1		2	1		1	0		0		0		0		0		0		0		77		0		0		1	0	0	0	0	0	0	ECOLE	77	77	77	77	77	77	HYPERSUDATION	1	1	77	1
18	5	11	1999	1	1		3	2		0	0		0		0		0		0		0		0		0		0		0		1	0	0	1	0	0	0	ECOLE	1	77	77	77	77	77	ASTHENIE- PARALYSIE	1	1	77	77
20	21	10	1997	1	1		3	1		0	0		0		0		0		0		0		0		0		0		0		1	1	0	0	0	0	0		1	77	77	77	77	77		77	77	77	77
19	23	1	1998	1	1		3	1		0	0		0		0		0		0		0		0		0		0		0		1	1	0	0	0	0	0		1	77	77	77	77	77		1	1	77	77
19	9	8	1998	1	1		8	1		0	0		0		0		0		0		0		0		0		0		0		1	0	0	1	0	0	0		77	77	77	77	77	77		77	77	77	77
21	20	12	1996	1	1		3	2		0	0		0		0		0		0		0		77		1		1		77		1	0	0	1	0	0	0		1	77	1	77	77	77	TREMBLEMENT DES MAINS	0	0	1	1
23	29	8	1995	1	1		6	3		0	0		0		0		0		0		0		0		0		0		0		1	0	0	0	1	0	0	ECOLE	1	77	77	77	77	77		77	77	1	77
18	9	11	1999	1	1		2	1		0	0		0		0		0		0		0		0		0		0		0		1	1	0	1	0	0	0		1	77	77	77	77	77		1	1	1	77
18	3	3	1999	1	1		2	1		0	0		0		0		0		0		0		0		0		0		0		1	0	0	0	0	0	0	ECOLE	1	77	77	77	77	77		77	77	77	77
19	19	9	1998	1	1		2	2		0	0		0		0		0		0		0		0		0		0		0		1	1	0	0	0	0	0		1	77	77	77	77	77	LA COLERE	77	77	77	77
18	14	9	1999	1	1		2	2		0	0		0		0		0		0		0		0		0		0		0		1	1	0	0	0	0	0		1	77	77	77	77	77	IRRITABILITE	77	77	1	77
18	30	10	1999	1	1		2	1		0	0		0		0		0		0		0		0		1		0		0		1	0	0	1	0	0	0		1	77	77	77	77	77	ARRET CARDIAQUE- PARALYSIE	77	77	1	77
19	17	1	1998	1	1		2	1		0	0		0		0		0		0		0		0		0		0		0		1	0	0	0	0	0	0	ECOLE	1	77	77	77	77	77		77	77	77	77
19	20	8	1998	2	1		6	1		0	0		0		0		0		0		0		77		77		2		77		1	1	1	0	1	0	0	ECOLE	1	77	77	77	77	77		77	77	1	77
19	4	8	1998	1	1		2	1		0	0		0		0		0		0		0		77		77		0		77		1	0	0	1	0	0	0		1	77	77	77	77	77	VERTIGES - PERTE DE CONNAISSANCE	77	77	77	1
18	10	1	1999	1	1		2	1		0	0		0		0		0		0		0		0		0		0		77		1	0	0	1	0	0	0		1	77	77	77	77	77	CRISE CARDIAQUE	77	77	77	77
21	1	1	1996	2	1		2	2		0	0		0		0		0		0		0		77		77		0		77		1	0	0	0	0	0	0	ECOLE	1	77	77	77	77	77		77	77	77	77
20	12	9	1997	2	1		2	1		0	0		0		0		0		0		0		0		0		0		0		1	1	0	1	0	1	0		77	77	77	1	77	77	VERTIGES- CRISE CRADIAQUE	1	1	77	1
22	6	8	1995	1	1		8	3		0	0		0		0		0		0		0		0		0		0		0		1	1	0	0	0	0	0	ECOLE	1	77	77	77	77	77	FIEVRE - PERTE DE CONNAISSANCE	77	77	77	77
18	25	4	1999	1	1		2	2		0	0		0		0		0		0		0		0		0		0		0		1	1	0	1	0	0	0	ECOLE	1	77	1	77	77	77	PARALYSIE	77	77	77	77
18	7	5	1999	1	1		2	2		0	0		0		0		0		0		0		77		0		0		0		1	1	0	0	1	0	0	ECOLE	1	77	77	77	77	77		77	77	1	1
19	7	7	1998	1	1		2	1		0	0		0		0		0		0		0		0		77		1		77		1	1	1	1	0	0	0		1	77	77	77	77	77		77	77	77	77
18	10	4	1999	2	1		2	1		1	0		0		0		0		0		0		0		0		0		77		1	1	0	1	0	0	0	ECOLE	1	77	77	77	77	77	ASTHENIE	77	77	77	1
20	28	1	1997	1	1		8	1		0	0		0		0		0		1	2016	0		0		1		0		0		1	0	0	0	1	0	0		1	77	77	77	77	77	VERTIGE - PALEUR - PERTE DE POIDS	77	77	77	77
21	30	7	1996	1	1		2	3		0	0		0		0		0		0		0		0		0		0		0		1	1	0	1	0	0	0		1	77	77	77	77	77		77	77	1	77
20	7	1	1997	1	1		2	1		0	0		0		0		0		0		0		0		77		0		77		1	0	0	0	0	0	0	ECOLE	77	77	77	77	77	77		77	77	77	77
18	19	10	1999	1	1		2	1		0	0		0		0		0		0		0		0		0		0		0		1	1	1	0	1	0	0		1	77	77	77	77	77		77	77	77	77
18	24	9	1999	1	1		2	1		0	0		0		0		0		0		0		77		77		0		77		1	1	0	0	0	0	0	ECOLE	1	77	77	77	77	77	EMOTIVITE	77	77	77	77
20	20	8	1997	1	1		6	1		1	0		0		0		0		0		0		0		1		0		77		1	0	0	1	0	0	0		1	77	1	1	77	77	DYSPNEE	77	77	77	1
19	8	9	1998	2	1		2	1		0	0		0		0		0		0		0		0		2		0		2		1	1	0	0	1	0	0		1	77	77	1	77	77	VERTIGES - TROUBLE DE LA MEMOIRE	77	77	77	1
18	2	4	1999	1	1		2	1		0	0		0		0		0		0		0		0		0		0		0		1	0	0	1	0	0	0		1	77	77	77	77	77	PARALYSIE - SOMNOLENCE	77	77	77	1
19	31	12	1997	1	1		2	2		0	0		0		0		0		0		0		0		0		0		0		1	0	0	0	0	0	0	ECOLE	1	77	77	1	77	77		77	77	1	77
19	27	12	1998	1	1		2	1		0	0		0		0		0		0		0		0		0		0		0		1	1	0	1	0	0	0		1	77	77	77	77	77	PERTE DE CONNAISSANCE - PARALYSIE	77	77	1	77
18	14	2	1999	2	1		2	2		1	0		0		0		0		0		0		0		0		77		0		1	0	0	0	0	0	0	ECOLE - CAMPAGNE DE SENSIBILISATION	77	77	77	77	77	77	PERTE DE CONNAISSANCE - PARALYSIE	77	77	77	1
18	11	5	1999	1	1		8	1		1	0		0		0		0		0		0		1		77		77		77		1	0	0	0	1	0	0		1	77	77	77	77	77		77	77	77	77
18	14	11	1999	2	1		2	1		0	0		0		0		0		0		0		0		2		0		0		1	0	0	1	0	0	0	ECOLE	77	77	77	77	77	77	COLERE	77	77	77	77
18	2	7	1999	1	1		8	1		0	0		0		0		0		0		0		0		77		0		0		1	1	0	1	0	0	0		1	77	77	77	77	77		77	77	77	1
22	8	10	1995	1	1		2	3		0	0		0		0		0		0		0		77		77		77		0		1	0	0	1	0	0	0	ECOLE	1	77	77	77	77	77	FAIBLESSE MUSCULAIRE	77	77	1	77
19	20	7	1998	1	1		2	1		0	0		0		0		0		0		0		0		0		0		0		1	1	0	0	0	0	0		1	77	77	77	77	77		77	77	77	77
19	19	4	1998	1	1		8	1		1	0		0		0		0		0		0		0		1		0		0		1	1	0	0	1	0	0		1	77	77	77	77	77	COLERE - DOULEUR THORACIQUE	77	77	77	1
19	1	5	1998	1	1		2	1		0	0		0		0		0		0		0		0		0		77		0		1	0	0	0	1	0	0		1	77	77	77	77	77		77	77	77	1
18	30	10	1999	1	1		8	1		0	0		0		0		0		0		0		77		77		77		77		1	0	0	0	0	0	0	ECOLE	1	77	77	77	77	77	VERTIGES - PARALYSIE	77	77	77	1
19	23	3	1998	2	1		6	1		1	0		0		0		0		0		0		77		77		0		0		1	0	0	0	1	0	0	ECOLE	77	77	77	77	77	77	ANXIETE - COLERE	77	77	1	77
20	27	1	1997	1	1		8	1		1	0		0		0		0		0		0		77		2		77		77		1	0	0	1	0	0	0		1	77	77	77	77	77		77	77	77	77
19	29	7	1998	1	1		8	1		1	0		0		0		0		0		0		0		0		0		0		1	0	0	0	0	0	0	ECOLE	77	77	77	77	77	77		77	1	1	1
20	16	4	1997	1	1		2	3		0	0		0		0		0		0		0		0		77		77		77		1	0	0	1	0	0	0		1	77	77	77	77	77		77	77	77	77
18	14	7	1999	2	1		2	1		0	0		0		0		0		0		0		0		0		0		0		1	1	0	0	0	0	0	ECOLE	1	77	77	1	77	77		77	77	1	1
21	1	1	1996	1	1		2	3		0	0		0		0		0		0		0		77		77		0		0		1	0	0	0	0	0	0	ECOLE	77	1	77	77	77	77	VERTIGES	77	77	77	1
20	18	11	1997	2	1		6	3		0	0		0		0		0		0		0		77		77		0		0		1	1	0	0	0	0	0		1	77	77	77	77	77	PERTE DE CONNAISSANCE - VERTIGES	77	77	1	77
19	14	1	1998	1	1		6	3		0	0		0		0		0		0		0		0		2		0		0		1	0	0	0	0	0	0	ECOLE	1	77	77	77	77	1		77	77	77	77
18	1	11	1999	1	1		2	1		0	0		0		0		0		0		0		0		0		0		0		1	1	0	0	0	0	0		1	77	77	77	77	77	PERTE DE CONNAISSANCE	77	77	77	77
20	24	6	1997	1	1		2	3		0	0		0		0		0		0		0		0		0		0		0		1	0	0	1	0	0	0		1	77	77	77	77	77		77	77	77	77
18	24	9	1999	2	1		6	3		0	0		0		0		0		0		0		0		1		0		0		1	0	0	0	0	0	0	ECOLE	1	77	1	77	77	77	VERTIGES - PERTE DE CONNAISSANCE	77	77	77	1
22	16	12	1995	1	1		2	3		1	0		0		0		0		0		0		0		0		0		0		1	1	0	0	1	0	0		77	77	77	77	77	77		77	77	77	1
18	25	5	1998	1	1		2	2		0	0		0		0		0		0		0		0		0		0		0		1	0	0	0	0	0	0	ECOLE	1	77	77	77	77	77		77	77	77	77
19	23	12	1998	1	1		2	1		0	0		0		0		0		0		0		77		77		0		0		1	0	0	1	0	0	0		1	77	77	77	77	77	PARALYSIE	77	77	77	1
19	12	4	1998	1	1		2	1		0	0		0		0		0		0		0		0		0		0		0		1	1	0	1	0	0	0		1	77	77	77	77	77		77	77	77	77
20	7	4	1997	1	1		2	1		0	0		0		0		0		0		0		0		0		0		0		1	1	0	1	0	0	0		1	77	77	77	77	77		77	77	77	77
20	8	4	1997	1	1		2	1		0	0		0		0		0		0		0		0		0		0		0		1	0	0	1	0	0	0		1	77	77	77	77	77	PARALYSIE	1	1	77	1
18	1	1	1999	1	1		2	1		1	0		0		0		0		0		0		0		2		0		0		1	0	0	1	0	0	0		1	77	77	77	77	77	PARALYSIE	77	77	1	77
19	4	5	1999	2	1		2	1		0	0		0		0		0		0		0		0		0		0		0		1	0	0	0	1	0	0	ECOLE	1	77	77	77	77	77		77	77	77	1
18	1	9	1999	1	1		2	1		0	0		0		0		0		0		0		0		0		0		0		1	1	0	0	0	0	0		1	77	77	77	77	77	AVC	77	77	77	77
18	1	2	1999	1	1		2	2		0	0		0		0		0		0		0		1		1		0		0		1	0	0	0	1	0	0		1	77	77	77	77	77	STRESS	77	77	77	1
18	16	2	1999	2	1		2	2		0	0		0		0		0		0		0		1		0		0		0		1	0	0	1	0	0	0		1	77	77	77	77	1		77	77	77	1
19	29	12	1998	1	1		2	2		1	0		0		0		0		0		0		2		77		0		0		1	1	0	1	0	0	0		1	77	77	77	77	1		77	77	77	77
18	18	5	1999	1	1		8	1		0	0		0		0		0		0		0		0		1		1		0		1	0	0	1	0	0	0		1	77	1	77	77	77	OEDEME - INFARCTUS DU MYOCARDE	77	77	1	1
18	11	6	1998	1	1		2	2		1	0		0		0		0		0		0		0		1		0		0		1	1	0	1	0	0	0	ECOLE	1	77	1	77	77	77	VERTIGES	77	77	1	1
20	4	11	1997	2	1		3	1		1	0		0		0		0		0		0		0		0		0		0		1	0	0	0	1	0	0		1	77	77	77	77	77		77	77	77	77
21	18	9	1996	2	1		6	3		1	0		0		0		0		0		0		0		0		0		0		1	1	0	0	0	0	0	ECOLE - EGLISE	77	77	77	77	77	77	VERTIGES- FAIBLESSE MUSCULAIRE- ASTHENIE	1	1	1	1
21	17	12	1996	1	1		2	3		1	0		0		0		0		1	2016	0		0		0		0		0		1	0	0	1	0	0	0		1	77	77	77	77	77		77	77	77	1
18	6	10	1999	1	1		8	1	+22579570051	0	0		0		0		0		0		0		0		0		0		0		1	0	0	1	0	0	0		1	77	77	77	77	77		77	77	77	77
21	5	11	1996	1	1		2	2		0	0		0		0		0		0		0		0		1		1		0		1	0	0	1	0	0	0	ECOLE	1	77	77	77	77	77	TACHYCARDIE	77	1	77	77
18	28	6	1999	2	1		2	2		0	0		0		0		0		0		0		0		2		0		2		1	0	0	1	1	0	0	ECOLE	1	1	77	77	77	77		77	77	77	1
18	16	6	1998	1	1		2	1		0	0		0		0		0		0		0		0		1		0		0		1	1	0	0	0	0	0	ECOLE	1	77	77	77	77	77		77	77	77	77
19	6	10	1998	2	1		2	1		0	0		0		0		0		0		0		2		0		77		0		1	0	0	0	0	0	0	LIVRE	77	77	77	77	77	77	VERTIGES	77	77	1	77
18	27	6	1999	1	1		2	1		0	0		0		0		0		0		0		0		0		0		0		1	0	0	0	0	0	0	ECOLE	77	77	77	77	77	77		77	77	77	1
19	17	11	1998	1	1		8	1		1	0		0		0		0		0		0		0		0		0		0		1	0	0	0	0	0	0	ECOLE	1	77	77	77	77	77		77	77	77	77
18	1	1	1999	1	1		2	1		1	0		0		0		0		0		0		2		0		0		77		1	0	0	1	0	0	0		1	77	77	77	77	77		77	77	77	77
18	14	7	1999	1	1		2	1		0	0		0		0		0		0		0		0		0		0		0		1	0	0	0	1	0	0		77	77	77	77	77	77		77	77	77	77
18	14	6	1999	1	1		2	2		0	0		0		0		0		0		0		0		0		0		0		1	0	0	1	0	0	0	ECOLE	0	77	77	77	77	77		1	1	77	77
19	29	10	1997	1	1		2	2		0	0		0		0		0		0		0		0		0		0		0		1	0	0	0	0	0	0	ECOLE	1	77	1	77	77	77		77	77	77	1
22	17	7	1995	1	1		2	3		0	0		0		0		0		0		0		0		0		77		0		1	0	0	1	0	0	0	ECOLE	1	77	77	77	77	77		77	77	77	77
19	8	1	1998	1	1		8	1		1	0		0		0		0		0		0		0		0		0		0		1	0	0	1	0	0	0		1	77	77	77	77	77	FAIBLESSE MUSCULAIRE	77	77	77	1
19	20	4	1998	1	1		8	1		1	0		0		0		0		0		0		0		2		0		0		1	0	0	1	0	0	0		1	77	77	1	77	77		77	77	77	1
20	31	7	1997	2	1		6	3		1	0		0		0		0		0		0		1		2		0		77		1	0	0	1	0	0	0		1	77	77	77	77	77	TACHYCARDIE	77	77	77	77
18	21	7	1999	1	1		2	1		1	0		0		0		0		0		0		77		77		1		77		1	1	0	0	1	0	0		1	77	77	77	77	77		77	1	1	1
20	8	2	1997	1	1		6	3		1	0		0		0		0		0		0		0		0		0		0		1	1	0	0	0	0	0		1	77	77	77	77	77		77	77	77	77
22	5	5	1995	1	1		4	4		1	0		0		0		0		0		0		1		0		0		0		1	1	0	0	0	0	0		1	77	77	77	77	77		77	77	77	77
18	20	6	1999	2	1		4	1		0	0		0		0		0		0		0		0		0		0		0		1	0	0	0	1	0	0		1	1	77	77	77	77	ASTHENIE-VERTIGES	77	77	1	1
18	4	4	1999	2	1		4	1		1	0		0		0		0		0		0		4		2		0		0		1	1	0	1	1	0	0		1	77	77	77	77	77		77	77	77	77
20	26	11	1997	1	1		4	3		0	0		0		0		0		0		0		77		0		0		0		1	1	0	0	0	0	0	ECOLE	1	77	77	77	77	77	VERTIGES- PERTE DE CONNAISSANCE	77	77	77	1
19	29	3	1998	1	1		4	3		0	0		0		0		0		0		0		0		2		0		0		1	1	0	0	0	0	1		77	77	77	77	77	77		77	77	77	77
19	3	5	1998	1	1		4	1		1	0		0		0		0		0		0		0		0		0		0		1	1	0	1	1	0	0		1	77	77	77	77	77	PERTE DE CONNAISSANCE-¨PARALYSIE	77	77	1	1
24	6	4	1993	1	1		4	4		0	0		0		0		0		0		0		0		1		2		0		1	0	0	0	1	0	0		1	77	77	77	77	77		77	77	77	1
21	18	12	1996	1	1		4	3		0	0		0		0		0		0		0		77		77		0		0		1	1	0	0	0	0	0	ECOLE	1	77	77	77	77	77		77	77	77	1
19	26	6	1998	1	1		4	1		0	0		0		0		0		0		0		0		0		0		0		1	1	0	1	0	0	0		1	77	77	77	77	77	PERTE DE CONNAISSANCE- PARALYSIE	77	77	77	77
21	19	4	1996	2	1		4	3		1	0		0		0		0		0		0		2		2		0		77		1	0	0	1	0	0	0		1	77	77	77	77	77	ASTHENIE	77	77	77	77
21	21	2	1996	1	1		4	3		0	0		0		0		0		0		0		0		0		0		0		0								77	77	77	77	77	77		77	77	77	77
22	25	10	1995	1	1		4	3		0	0		0		0		0		0		0		0		0		0		0		1	1	0	0	0	0	0		77	77	77	77	77	77		77	77	1	1
21	14	6	1996	1	1		4	3		1	0		0		0		0		0		0		0		0		0		0		1	1	0	0	1	1	0		1	77	77	77	77	77		1	77	77	77
18	13	5	1999	1	1		4	1		1	0		0		0		0		0		0		0		0		0		0		1	0	0	1	0	0	0		77	77	77	77	77	77		77	77	1	77
18	24	7	1999	1	1		4	3		1	0		0		1	2016	0		0		0		0		2		2		77		1	1	0	0	1	0	0	ECOLE	1	1	77	1	77	77	VERTIGES-BOURDONNEMENT D'OREILLE	77	77	1	77
23	1	11	1994	1	1		4	3		1	0		0		0		0		0		0		0		1		1		0		1	0	0	1	0	0	1		1	77	77	77	77	77		77	77	77	77
22	7	10	1994	1	1		4	3		0	0		0		0		0		0		0		0		0		0		0		1	1	0	0	0	0	0		1	77	77	77	77	77		77	77	1	1
20	29	7	1997	1	1		4	3		1	0		0		0		0		0		0		0		1		77		77		1	0	0	1	0	0	0	ECOLE	1	77	77	77	77	77		77	77	1	1
20	31	8	1997	1	1		4	3		1	0		0		0		0		0		0		1		0		0		0		1	1	0	1	0	0	0		77	77	77	77	77	77		77	77	77	77
20	31	10	1997	2	1		4	3		0	0		0		0		0		0		0		0		2		77		0		1	1	0	0	0	1	0	ECOLE	1	77	77	77	77	77		77	77	1	1
18	3	4	1999	1	1		4	1		0	0		0		0		0		0		0		1		0		0		77		1	1	0	0	0	0	0		1	77	77	1	77	77		77	77	77	77
19	5	2	1998	1	1		4	1		0	0		0		0		0		0		0		0		0		77		0		1	0	0	0	0	0	0	ECOLE	1	77	77	77	77	77		1	1	1	77
23	26	12	1994	1	1		4	4		1	0		0		0		0		0		0		0		0		0		0		1	0	0	0	0	1	0		1	77	77	77	77	77		77	77	1	1
18	3	4	1999	1	1		4	1		0	0		0		0		0		0		0		0		2		0		77		1	1	0	0	0	0	0		77	77	1	77	77	77		77	77	77	1
20	23	8	1997	1	1		4	3		0	0		0		0		0		0		0		2		77		0		77		1	1	0	1	0	0	0		1	77	77	77	77	77	NERVOSITE- ASTHENIE	77	77	1	1
19	22	10	1998	2	1		4	3		0	0		0		0		0		0		0		0		0		0		2		1	0	0	0	0	0	0	ECOLE	1	77	77	77	77	77		77	77	77	77
19	26	4	1998	1	1		4	1		0	0		0		0		0		0		0		0		0		0		0		1	1	0	0	0	0	0		77	77	77	77	77	77		77	77	77	77
18	2	4	1999	1	1		4	3		1	0		0		0		0		0		0		1		1		0		0		0
21	5	4	1996	1	1		4	3		1	0		0		0		0		0		0		0		0		0		0		1	0	0	0	1	0	0		1	77	1	77	1	77	VERTIGES- ASTHENIE-PERTE DE CONNAISSANCE	77	77	1	77
20	5	6	1997	1	1		4	3		0	0		0		0		0		0		0		0		0		0		0		1	1	0	1	1	0	0	ECOLE	1	77	77	77	77	77		77	77	77	77
23	21	10	1994	1	1		4	3		1	0		0		0		0		0		0		77		77		0		0		1	1	0	0	0	0	0		1	77	77	77	77	77		77	77	77	1
22	26	8	1995	1	1		4	4		0	0		0		0		0		0		0		77		0		0		77		1	1	0	0	0	0	0		1	77	77	77	77	77	VERTGES-PARALYSIE-PERTE DE CONNAISSANCE	77	77	77	1
19	22	9	1998	1	1		4	1		1	0		0		0		0		0		0		0		1		0		77		1	1	0	0	0	0	0		1	77	77	77	77	77		77	77	77	1
18	14	12	1999	1	1		4	1		1	0		0		0		0		0		0		0		0		0		0		1	1	0	1	0	0	0		1	77	77	77	77	77	NERVOSITE	77	77	1	77
21	13	6	1996	1	1		4	3		0	0		0		0		0		0		0		0		0		0		0		1	1	0	0	0	0	0		1	77	77	77	77	77	PARALYSIE	77	77	77	1
21	24	11	1996	1	1		4	3		0	0		0		0		0		0		0		0		0		1		0		1	1	0	0	0	0	1		1	77	77	77	77	77		77	77	77	1
21	20	4	1996	1	1		4	4		1	0		0		0		0		0		0		0		1		0		0		1	0	0	1	0	0	0		1	77	77	77	77	77		77	77	77	77
21	16	12	1996	1	1		4	3		0	0		0		0		0		0		0		0		0		0		0		1	1	0	0	0	0	0	ECOLE	1	77	77	77	77	77	NERVOSITE,OBESITE	1	77	77	77
19	8	8	1998	1	1		4	1		0	0		0		0		0		0		0		77		77		0		0		1	1	0	0	1	0	0		1	77	77	77	77	77		77	77	77	1
19	15	12	1998	2	1		4	1		1	0		0		0		0		0		0		0		0		0		1		1	1	0	0	1	0	1		1	77	77	77	77	77	SYNCOPE	77	77	77	77
20	28	2	1997	1	1		4	3		0	0		0		0		0		0		0		0		0		0		0		1	1	0	0	0	0	0	ECOLE	1	77	77	77	77	77	HYPEREACTIVITE	77	77	77	77
20	7	1	1997	1	1		4	3		0	0		0		0		0		0		0		0		0		0		0		1	0	0	1	0	0	0		1	1	77	77	77	77		77	77	1	1
25	24	7	1992	1	1		4	5		0	0		0		0		0		0		0		0		0		0		0		1	1	0	0	0	0	0		1	77	77	77	77	77	PERTE DE CONNAISSANCE	77	77	77	77
19	19	12	1998	1	1		4	3		0	0		0		0		0		0		0		0		0		0		0		1	1	0	0	0	0	0		1	77	77	77	77	77	AVC	77	77	77	1
25	26	12	1992	1	1		4	5		0	0		0		0		0		0		0		1		0		0		0		1	0	0	1	0	0	0		1	77	77	77	77	77	EPISTAXIS	77	77	77	77
24	16	11	1993	1	1		4	3		0	0		0		0		0		0		0		0		0		0		0		1	0	0	1	0	0	0		1	77	77	77	77	77	PERTE DE CONNAISSANCE	77	77	1	1
20	21	11	1997	1	1		4	3		1	0		0		0		0		0		0		0		0		0		0		1	1	0	0	0	0	0	ECOLE	1	77	77	77	77	77	INFARCTUS DU MYOCARDE	77	77	1	77
20	12	3	1997	1	1		4	3		1	0		0		0		0		0		0		0		0		0		0		1	0	0	1	0	0	0		77	77	77	77	77	77		77	77	77	77
20	15	8	1997	1	1		4	3		0	0		0		0		0		0		0		0		0		0		0		1	0	0	1	0	0	0		1	77	77	77	77	77	VERTIGES	77	77	1	77
20	27	3	1997	1	1		4	3		0	0		0		0		0		0		0		0		0		0		0		1	0	0	1	0	0	0		1	77	77	77	77	77	PERTE DE CONNAISSANCE	77	77	77	77
18	29	7	1999	2	1		4	1		1	0		0		0		0		0		0		0		0		0		0		1	0	0	0	0	0	0	ECOLE	1	77	77	77	77	77		77	77	1	77
20	2	4	1997	1	1		4	3		0	0		0		0		0		0		0		0		0		0		77		1	0	0	0	1	0	0		1	77	77	77	77	77		77	77	77	77
19	26	12	1998	1	1		4	1		0	0		0		0		0		0		0		0		1		0		0		1	0	0	1	0	0	0		1	77	77	77	77	77	PERTE DE CONNAISSANCE	77	77	77	77
18	16	10	1999	1	1		4	1		1	0		0		0		0		0		0		77		0		0		0		1	1	0	0	0	0	0	ECOLE	1	77	77	77	77	77	INFARCTUS DU MYOCARDE	77	77	1	1
29	4	1	1988	1	1		7	1		1	0		0		0		0		0		0		0		0		0		77		1	1	1	0	1	0	0		1	77	1	1	77	77	LIPOTHYMIE	77	77	1	1
19	11	6	1998	1	1		4	1		0	0		0		0		0		0		0		3		0		3		0		1	0	0	0	0	0	0	ECOLE	1	77	77	77	77	77	PERTE DE CONNAISSANCE	77	77	1	77
23	21	11	1993	1	1		4	3		0	0		0		0		0		0		0		77		2		0		0		1	1	0	0	1	0	0		77	77	77	77	77	77	VERTIGES - OEDEMES DES MEMBRES INFERIEUR	77	77	1	77
18	2	10	1999	1	1		4	1		0	0		0		0		0		0		0		0		2		0		0		1	1	0	0	0	0	0	ECOLE	1	77	77	77	77	77	CRISE CARDIAQUE	77	77	1	77
19	16	10	1998	1	1		4	1		0	0		0		0		0		0		0		0		0		0		0		1	1	0	0	1	0	0		1	77	77	77	77	77		77	77	77	77
21	31	7	1996	1	1		4	3		0	0		0		0		0		0		0		0		0		0		0		1	1	0	0	0	0	0	ECOLE	1	77	77	77	77	77		77	77	77	77
22	3	9	1995	2	1		4	3		0	0		0		0		0		0		0		0		0		0		0		1	1	0	0	0	0	0		77	77	77	77	77	77		77	77	77	77
18	29	8	1999	1	1		4	1		0	0		0		0		0		0		0		0		2		0		77		1	1	0	0	0	0	0		0	77	77	77	77	77	ASTHENIE INTENSE-PERTE DE CONNAISSANCE	1	1	77	1
20	26	2	1997	1	1		4	3		1	0		0		0		0		0		0		0		0		0		0		1	1	0	0	0	0	0		0	77	77	77	77	77		77	77	1	77
18	28	8	1999	1	1		4	1		1	0		0		0		0		0		0		0		0		0		0		1	0	0	1	1	0	0		1	77	77	77	77	77	TROUBLE DE LA MEMOIRE	77	77	77	77
18	7	4	1999	1	1		4	1		1	0		0		0		0		0		0		0		0		0		0		1	0	0	1	0	0	0		77	77	77	77	77	77	PARALYSIE	77	77	77	1
18	8	1	1999	1	1		4	1		0	0		0		0		0		0		0		0		0		0		0		1	0	0	1	0	0	0		1	77	1	77	77	77		77	77	1	1
18	14	7	1999	1	1		4	1		0	0		0		0		0		0		0		0		0		0		0		1	1	0	1	0	0	0		1	77	77	77	77	77		77	77	77	77
18	1	9	1999	1	1		4	1		0	0		0		0		0		0		0		0		0		77		0		1	0	0	1	0	0	0		1	77	77	77	77	77		77	77	77	1
22	10	6	1995	1	1		4	3		1	0		0		0		0		0		0		0		0		77		77		1	1	0	0	0	0	0		1	77	77	77	77	77		77	77	77	77
18	3	3	1999	1	1		3	1		0	0		0		0		0		0		0		0		0		0		0		1	0	0	1	0	0	0		1	77	77	77	77	77	PARALYSIE	77	77	1	1
18	13	5	1999	2	3		3	2		0	0		0		0		0		0		0		0		2		0		0		1	0	0	1	0	0	0		1	77	77	77	77	77	PERTE DE CONNAISSANCE	77	77	77	1
18	10	11	1999	1	1		3	2		1	0		0		0		0		0		0		0		0		0		0		1	0	0	1	0	0	0		77	77	77	77	77	77		1	1	77	1
21	20	6	1996	1	1		8	3		1	1		1		1		1		1		1		1		1		1		1		1	0	0	0	0	0	0	AU COURS D'EPS	1	77	77	77	77	77		77	77	1	1
19	20	5	1998	2	1		8	1		1	0		0		0		0		0		0		0		2		0		0		1	0	0	1	0	0	0		1	77	77	77	77	77		77	77	77	1
18	16	9	1999	1	1		3	1		0	0		0		0		0		0		0		0		0		0		0		0	1	0	0	0	0	0		1	77	77	77	77	77		77	77	1	1
20	7	4	1997	1	1		3	1		0	0		0		0		0		0		0		0		2		0		0		1	1	0	0	0	0	1		1	77	77	77	77	77	AVC	1	1	1	1
24	22	8	1993	2	1		8	4		1	0		0		0		0		0		0		0		0		0		0		1	0	0	1	0	0	0		1	77	77	77	77	77	PARALYSIE D'UN MEMBRE	77	77	77	1
22	25	5	1995	1	1		8	4		0	0		0		0		0		0		0		77		77		0		0		1	0	0	0	0	0	0	ECOLE	77	77	77	77	77	77		77	77	77	77
21	17	2	1996	1	1		2	2		0	0		0		0		0		0		0		0		0		0		0		1	0	0	0	0	0	0	ECOLE	1	77	77	77	77	77	ESSOUFLEMENT	77	1	77	77
21	18	8	1996	2	1		3	4		0	0		0		0		0		0		0		0		1		0		0		1	0	0	0	0	0	0	ECOLE	1	77	77	77	77	77	FATIGUE INTENSE	77	77	77	77
20	26	9	1997	2	1		3	2		0	0		0		0		0		0		0		77		2		0		0		0	0	0	0	0	0	0		77	77	77	77	77	77		77	77	77	77
20	21	1	1997	1	1		3	3		1	0		0		0		0		0		0		0		0		0		0		1	0	0	0	0	0	0	ECOLE	1	77	77	77	77	77	AUGMENTATION DE LA PRESSION ARTERIELLE	77	77	1	77
20	13	3	1997	1	1		8	2		0	0		0		0		0		0		0		0		0		0		0		1	0	0	0	0	0	0	ECOLE	1	77	77	77	77	77		77	77	77	77
21	7	11	1996	2	1		8	4		0	0		0		0		0		0		0		0		0		0		0		1	0	0	1	0	0	0	HOPITAL	1	77	1	1	77	77		77	77	77	1
21	10	10	1996	1	1		8	3		0	0		0		0		0		0		0		0		0		0		0		1	0	0	0	0	0	0	HOPITAL	1	77	77	77	77	77	FIEVRE,CRISE	77	77	1	1
18	2	12	1998	1	1		3	1		0	0		0		0		0		0		0		0		0		0		0		1	1	0	0	0	0	1		1	77	77	77	77	77		77	77	77	1
19	27	4	1998	1	1		3	2		0	0		0		0		0		0		0		0		0		0		0		1	0	0	1	0	0	0		1	77	77	77	77	77		77	77	77	77
20	28	10	1997	1	1		3	2		1	0		0		0		0		0		0		1		1		0		0		1	1	0	0	0	0	0		1	77	77	77	77	77	EMOTION FORTE,STRESS	77	77	77	77
21	22	4	1996	1	1		8	2		0	0		0		0		0		0		0		0		0		0		0		1	1	0	0	0	0	0		1	77	77	77	77	77		77	77	77	1
18	18	5	1999	1	1		2	2		0	0		0		0		0		0		0		0		0		0		0		1	0	0	0	1	0	0	ECOLE	1	1	1	77	77	77		77	77	77	77
18	25	12	1998	1	1		2	1		0	0		0		0		0		0		0		0		0		0		0		1	0	0	1	0	0	0		1	77	77	77	77	77		77	77	77	77
20	16	9	1997	1	1		8	3		0	0		0		0		0		0		0		0		0		0		0		1	1	0	0	0	0	1		0	77	77	77	77	77		77	77	77	77
19	16	7	1999	1	1		2	1		0	0		0		0		0		0		0		1		1		0		0		1	1	0	1	0	0	0		1	77	77	77	77	77	ELEVATION BRUSQUE DU RYTHME CARDIAQUE	77	77	77	77
18	17	12	1999	1	1		2	2		0	0		0		0		0		0		0		0		2		0		0		1	0	0	0	0	0	0	ECOLE	1	77	1	1	77	77		77	77	1	77
19	16	4	1998	1	1		8	3		1	0		0		0		0		0		0		0		0		0		0		1	1	0	0	0	0	0		1	77	77	77	77	77		77	77	77	77
19	16	4	1998	1	1		2	2		0	0		0		0		0		0		0		2		2		2		2		1	0	0	1	0	0	0		77	77	77	77	77	77		77	77	77	77
18	12	12	1999	1	1		2	2		1	0		0		0		0		0		0		0		0		0		0		1	0	0	1	0	0	0		1	77	77	77	77	77		77	77	77	77
19	22	3	1998	1	1		8	3		1	0		0		0		0		0		0		1		2		0		77		1	0	0	1	0	0	0		1	77	77	77	77	77		77	77	1	1
20	14	9	1997	1	1		2	2		0	0		0		0		0		0		0		0		1		0		77		1	0	0	1	0	0	0	ECOLE	1	77	77	77	77	77	BRADYCARDIE	77	77	77	77
18	10	5	1999	2	1		2	1		0	0		0		0		0		0		0		0		0		0		0		1	0	0	1	0	0	0	ECOLE	0	77	77	77	77	77	PERTE DE CONNAISSANCE- VERTIGES	77	77	77	77
21	19	11	1991	1	1		8	4		0	0		0		0		0		0		0		0		0		0		0		1	0	0	0	0	0	0	ECOLE	1	77	77	77	77	77		77	77	77	77
19	9	10	1998	1	1		2	2		0	0		0		0		0		0		0		0		0		0		77		1	1	0	0	0	0	0	ECOLE	1	77	77	77	77	77		77	77	1	1
19	21	6	1998	1	1		2	2		0	0		0		0		0		0		0		0		0		0		0		1	1	0	0	0	0	0		1	77	77	77	77	77		77	77	77	77
24	29	9	1993	2	1		8	5		1	0		0		0		0		0		0		0		0		0		0		1	0	0	1	0	0	0		1	77	77	77	77	77		77	77	77	77
22	29	9	1995	1	1		8	4		0	0		0		0		0		0		0		0		1		0		0		1	0	0	0	1	0	0		77	77	77	77	77	77		77	77	77	1
24	26	10	1993	2	1		8	3		1	0		0		0		0		0		0		0		0		0		0		1	1	0	0	0	0	0		1	77	77	77	77	77		77	77	77	77
19	19	2	1998	1	1		2	2		0	0		0		0		0		0		0		0		1		0		0		1	1	0	0	0	0	0		1	77	77	77	77	77		77	77	77	77
20	9	10	1997	1	1		2	2		0	0		0		0		0		0		0		0		0		0		0		1	1	0	0	0	0	0	CAMPAGNE DE SENSIBILISATION	1	77	77	77	77	77	VERTIGES- ANOREXIE	77	77	77	77
18				2	1		2	2		0	0		0		0		0		0		0		0		0		0		0		1	1	0	0	0	0	0		1	77	77	77	77	77		77	77	77	1
19	20	5	1998	1	1		8	2		0	0		0		0		0		0		0		0		0		0		0		1	0	0	1	1	0	0		77	77	77	77	77	77	PARALYSIE FACIALE- PARALYSIE OCCULAIRE	77	77	77	77
18	5	1	1999	1	1		2	1		0	0		0		0		0		0		0		0		77		0		77		1	0	0	1	0	0	0		1	77	77	1	77	77		77	77	1	0
25	7	4	1992	1	2		8	5		0	0		0		0		0		0		0		0		0		0		0		1	1	0	0	0	0	0		0	77	77	77	77	77	VERTIGES	77	77	1	77
18	27	1	1999	1	1		2	1		1	0		0		0		0		0		0		0		1		0		0		1	0	0	1	0	0	0		1	77	77	77	77	77		77	77	1	77
25	28	5	1992	1	1		8	4		1	0		0		0		0		0		0		0		0		0		77		1	0	0	1	0	0	0		1	77	77	77	77	77	PERTE DE CONNAISSANCE	77	77	77	77
18	27	12	1999	1	1		2	2		1	0		0		0		0		0		0		0		0		0		0		1	0	0	0	0	0	0	ECOLE	1	77	1	77	77	77		77	77	77	77
19	3	4	1998	2	1		2	2		0	0		0		0		0		0		0		0		0		0		0		1	0	0	0	0	0	0	ECOLE	1	77	77	77	77	77		77	77	77	77
21	31	7	1996	1	1		8	4		1	0		0		0		0		0		0		1		2		0		77		1	1	0	0	0	0	0		1	1	77	77	77	77	VERTIGES	77	77	77	77
18	20	5	1992	1	1		2	1		0	0		0		0		0		0		0		0		2		0		0		1	0	0	1	0	0	0		77	77	77	77	77	77		77	77	77	77
18	18	10	1999	1	1		2	1		0	0		0		0		0		0		0		0		0		0		77		1	1	0	0	0	0	0		1	77	77	77	77	77		77	77	1	77
22	2	8	1995	1	1		8	5		1	0		0		0		0		0		0		0		0		0		0		1	0	0	1	0	0	0		1	77	77	77	77	77		77	77	77	77
24	16	4	1993	1	1		8	5		1	0		0		0		0		0		0		0		0		0		0		1	0	0	1	0	0	0		1	77	77	77	77	77		77	77	77	77
21	12	10	1996	1	1		8	4		0	0		0		0		0		0		0		0		1		0		0		1	0	0	1	0	0	0	ECOLE	1	77	1	77	77	77		77	77	77	77
19	7	5	1998	1	1		2	1		0	0		0		0		0		0		0		0		0		0		0		1	0	0	0	0	0	0	ECOLE	1	77	77	77	77	77	PARALYSIE-VERTIGES-PERTE DE CONNAISSANCE	77	77	77	77
19	3	5	1998	1	1		2	2		0	0		0		0		0		0		0		0		0		0		77		1	0	0	1	0	0	0		1	77	77	1	77	77	ASTHENIE-VERTIGES	77	77	1	77
23	12	12	1994	1	1		8	4		0	0		0		0		0		0		0		2		0		0		77		1	1	0	0	0	0	0		1	77	77	77	77	77		77	77	77	77
21	3	2	1996	1	1		2	4		1	0		0		0		0		0		0		0		2		0		2		1	1	0	0	0	0	0		77	77	77	77	77	77		77	77	1	1
19	9	10	1998	1	1		2	2		0	0		0		0		0		0		0		0		0		0		0		1	1	0	0	0	1	0		1	77	77	77	77	77		77	77	1	1
20	2	9	1996	1	1		2	2		0	0		0		0		0		0		0		0		0		0		0		1	0	0	0	0	0	0	CAMPAGNE DE SENSIBILISATION	1	77	77	77	77	77		77	77	77	77
19	11	4	4998	1	1		3	2		1	0		0		0		0		0		0		0		0		0		0		1	1	0	0	0	0	0		0	77	77	77	77	77	AMAIGRISSEMENT	77	77	77	1
20	6	3	1997	1	1		8	5		1	0		0		0		0		0		0		0		0		0		0		1	0	0	1	0	0	0		1	77	77	77	77	77	VERTIGE,PERTE DE CONNAISSANCE	77	77	77	77
24	27	12	1992	1	1		8	3		0	0		0		0		0		0		0		0		2		0		77		1	1	0	1	0	0	0		1	77	77	77	77	77		77	77	1	77
21	27	9	1996	1	1		8	3		0	0		0		0		0		0		0		0		2		0		0		1	0	0	1	0	0	0		1	77	77	77	77	77		77	77	77	77
21	15	6	1996	1	1		8	4		0	0		0		0		0		0		0		0		1		0		0		1	1	0	1	0	0	0		1	77	77	77	77	77		77	77	77	77
22	22	2	1995	1	1		8	4		0	0		0		0		0		0		0		0		0		77		77		1	0	0	1	0	0	0		1	77	77	77	77	77	PERTE DE CONNAISSANCE	77	77	77	1
21	26	11	1996	1	1		8	2		1	0		0		0		0		0		0		77		77		0		77		1	0	0	0	1	0	0		1	77	77	77	77	77		77	77	77	77
23	29	5	1994	1	1		8	3		0	0		0		0		0		0		0		0		0		0		0		1	0	0	1	0	0	0		77	77	77	77	77	77		77	77	77	77
20	24	5	1997	1	1		8	3		1	0		0		0		0		0		0		0		0		0		0		1	0	0	0	0	0	0	ECOLE	1	77	77	77	77	77		77	77	77	77
18	1	3	1999	1	1		3	1		0	0		0		0		0		0		0		0		0		0		0		1	1	0	0	0	0	0		77	77	77	77	77	77		77	77	77	77
18	7	4	1999	2	1		3	2		0	0		0		0		0		0		0		1		0		0		0		1	1	0	0	0	0	0		77	77	77	77	77	77		77	77	77	77
18	4	7	1999	2	1		3	1		0	0		0		0		0		0		0		0		0		0		0		1	1	0	0	0	0	0	ECOLE	1	77	77	77	77	77	PARLYSIE	77	77	77	77
18	22	6	1999	2	1		3	1		1	0		0		0		0		0		0		0		2		0		0		1	0	0	0	0	0	0	HOPITAL	1	77	77	77	77	77	NERVOSITE	77	77	77	77
18	23	1	1999	1	1		3	2		0	0		0		0		0		0		0		0		0		0		0		1	1	0	0	0	0	0		1	77	77	77	77	77		77	77	77	1
20	23	10	1997	1	1		8	2		0	0		0		0		0		0		0		0		1		0		0		1	0	0	1	0	0	0		1	77	77	77	77	77		77	77	77	1
19	22	8	1998	1	1		3	2		1	0		0		0		0		0		0		0		1		77		0		1	0	0	1	0	0	0		1	77	77	1	77	77	ASHENIE	77	77	77	77
22	11	4	1995	1	1		8	5		1	0		0		0		0		0		0		1		2		1		0		1	0	0	0	0	0	0	ECOLE	1	77	77	1	77	77	PALEUR	1	1	0	1
18	22	10	1999	2	1		3	2		0	0		0		0		0		0		0		0		1		0		0		1	0	0	1	1	0	0		1	77	77	77	77	77		1	1	77	77
22	7	4	1995	1	1		8	4		0	0		0		0		0		0		0		0		0		0		0		1	1	0	0	0	0	0		1	77	77	77	77	77		77	77	77	1
20	12	12	1996	1	1		3	3		0	0		0		0		0		0		0		0		1		0		0		1	0	0	1	1	0	0		1	77	77	77	77	77	TREMBLEMENT,PARALYSIE	77	77	77	1
21	20	3	1996	1	1		8	3		1	0		0		0		0		0		0		0		0		0		0		1	0	0	1	0	0	0	ECOLE	1	77	77	77	77	77	PARALYSIE	77	77	77	77
20	18	7	1997	1	1		8	2		0	0		0		0		0		0		0		77		77		3		77		1	1	0	0	0	0	0		77	77	77	77	77	77		1	77	77	77
24	7	7	1993	1	1		5	5		1	0		0		0		0		0		0		0		0		0		77		1	0	0	0	0	0	0	ECOLE	1	77	77	77	77	77		77	77	77	77
21	23	6	1996	1	1		8	4		0	0		0		0		0		0		0		0		0		0		0		1	0	0	1	0	0	0		1	77	77	77	77	77		77	77	77	77
21	11	7	1996	1	1		8	3		1	0		0		0		0		0		0		0		0		0		0		1	0	0	1	0	0	0		1	77	77	77	77	77		77	77	77	77
19	16	12	1997	2	1		3	2		0	0		0		0		0		0		0		0		0		0		0		0	0	0	0	1	0	0		77	77	77	77	77	77		77	77	77	77
22	15	11	1996	1	1		3	4		0	0		0		0		0		0		0		0		0		0		77		1	0	0	0	0	0	0	ECOLE	1	77	77	77	77	77	ATTAQUE CARDIAQUE	77	77	0	77
19	17	2	1998	1	1		2	2		0	0		0		0		0		0		0		0		0		0		0		1	1	0	0	0	0	0		1	77	77	77	77	77		77	77	77	77
18	23	5	1999	1	1		2	1		1	0		0		0		0		0		0		1		1		0		77		1	1	0	1	0	0	0	ECOLE	1	77	77	77	77	77	PARALYSIE	77	77	77	1
18	22	5	1999	1	1		2	1		0	0		0		0		0		0		0		0		2		0		0		1	1	0	0	0	0	0		1	77	77	77	77	77		77	1	1	1
20	19	9	1997	1	1		2	2		0	0		0		0		0		0		0		0		0		0		0		1	1	0	1	0	0	0	AFFICHE PUBLICITAIRE	1	77	77	77	77	77		77	77	1	77
19	24	8	1998	2	1		2	2		0	0		0		0		0		0		0		0		0		0		0		1	0	0	1	0	0	0		1	77	77	77	77	77		77	77	1	77
25	23	12	1992	1	1		8	4		0	0		0		0		0		0		0		0		2		0		0		1	1	0	0	0	0	0		1	77	77	77	77	77		77	1	77	77
20	7	12	1997	1	1		8	3		0	0		0		0		0		0		0		0		0		0		0		1	1	0	1	0	0	1	ECOLE	1	77	77	77	77	77	PERTE DE CONNAISSANCE	77	77	1	1
21	7	8	1996	2	1		8	4		0	0		0		0		0		0		0		77		1		0		0		1	1	0	1	0	0	0		1	77	77	77	77	77		77	77	77	1
21	18	7	1996	1	1		8	4		0	0		0		0		0		0		0		0		2		0		0		1	0	0	0	0	0	0	AFFICHE PUBLICITAIRE	1	77	77	77	77	77	ASTHENIE	77	77	77	1
21	18	10	1996	1	1		8	4		0	0		0		0		0		0		0		0		0		0		0		1	1	0	0	0	0	0	ECOLE	1	77	77	77	77	77		77	77	1	1
21	25	9	1996	1	1		8	4		0	0		0		0		0		0		0		77		77		77		77		1	0	0	1	0	0	0		1	77	77	77	77	77	PARALYSIE	1	1	1	1
19	3	6	1998	2	1		2	2		0	0		0		0		0		0		0		2		2		2		77		1	1	0	1	0	0	0	ECOLE-AFFICHE PUBLICITAIRE	1	77	77	77	77	77	VERTIGES- ASTHENIE	77	77	77	1
20	24	10	1997	1	1		8	3		0	0		0		0		0		0		0		2		0		0		0		1	0	0	1	1	0	0		1	77	77	77	77	77	PARALYSIE	77	77	77	77
20	12	3	1997	1	1		8	3		0	0		0		0		0		0		0		0		0		0		77		1	0	0	0	1	0	0	ECOLE	1	77	77	1	77	77	CHUTE DE SA HAUTEUR	1	1	77	77
21	28	8	1996	1	1		8	4		0	0		0		0		0		0		0		0		77		0		77		1	1	0	1	0	0	0		1	77	77	77	77	77	STRESS - COLERE	77	77	77	77
18	10	5	1999	1	1		2	1		0	0		0		0		0		0		0		0		0		0		0		1	1	0	0	0	0	0		1	77	77	77	77	77		77	77	77	77
21	26	4	1996	1	1		8	3		1	0		0		0		0		0		0		2		77		77		0		1	1	0	0	1	0	0		1	77	77	77	77	77		77	77	77	77
18	17	6	1999	2	1		8	2		0	0		0		0		0		0		0		0		2		0		77		1	0	0	1	0	0	0		1	77	77	77	77	77	PARALYSIE	77	77	77	1
22	25	4	1995	1	1		8	3		0	0		0		0		0		0		0		0		77		0		77		1	0	0	1	0	0	0		77	77	77	77	77	77	COLERE	77	77	77	77
18	31	3	1999	1	1		2	1		0	0		0		0		0		0		0		77		77		77		77		1	1	0	0	0	0	0		1	77	77	77	77	77		77	77	1	77
20	22	5	1997	2	1		2	3		0	0		0		0		0		0		0		0		0		0		0		1	1	0	0	0	0	0		77	77	77	77	77	77	PARALYSIE	77	77	77	77
20	2	3	1997	1	1		2	2		0	0		0		0		0		0		0		0		0		0		0		1	1	0	0	0	0	0		1	77	77	77	77	77		77	77	77	77
19	24	6	1998	1	1		2	2		0	0		0		0		0		0		0		0		0		0		0		1	1	0	0	0	0	0		1	77	77	77	77	77		77	77	77	77
20	2	7	1997	1	1		8	3		1	0		0		0		0		0		0		0		0		0		0		1	0	0	0	0	0	0	ECOLE	1	77	77	77	77	77		77	77	77	77
19	4	8	1999	1	1		2	2		0	0		0		0		0		0		0		0		77		0		0		1	1	0	0	0	0	0		77	77	77	77	77	77		77	77	77	77
18	14	4	1999	2	1		2	1		1	0		0		0		0		0		0		1		77		0		77		1	1	0	0	0	0	0		77	77	77	77	77	77		77	77	77	77
18	28	5	1999	2	1		2	1		0	0		0		0		0		0		0		0		0		0		0		1	0	0	0	0	0	0	ECOLE	0	77	77	77	77	77		77	77	77	77
20	2	11	1997	1	1		2	2		0	0		0		0		0		0		0		0		77		0		0		1	0	0	1	0	0	0		1	77	77	77	77	77	PARALYSIE	77	77	77	1
18	3	6	1999	1	1		2	2		0	0		0		0		0		0		0		0		0		0		0		1	1	0	0	0	0	0		1	77	77	77	77	77		77	77	77	77
22	13	3	1995	1	1		8	4		0	0		0		0		0		0		0		77		0		0		0		1	0	0	0	0	0	0	ECOLE	1	77	77	77	77	77		77	77	77	77
19	30	3	1998	1	1		2	2		0	0		0		0		0		0		0		0		2		0		0		1	1	0	1	0	0	0		1	77	77	77	77	77	VERTIGES	77	77	1	1
18	9	8	1999	2	1		2	1		1	0		0		0		0		0		0		0		0		0		2		1	1	0	0	0	1	0	ECOLE	1	77	77	77	77	77		77	77	77	77
20	17	4	1997	1	1		8	3		1	0		0		0		0		0		0		0		0		0		4		1	1	0	1	0	0	0		1	77	77	77	77	77		77	77	77	77
19	3	6	1998	2	1		2	2		1	0		0		0		0		0		0		0		1		0		77		1	0	0	1	0	0	0	ECOLE	1	77	77	77	77	77		77	77	77	77
21	23	7	1996	1	1		8	3		0	0		0		0		0		0		0		0		1		0		77		1	0	0	0	1	0	0		1	77	77	77	77	77		77	77	77	1
19	22	10	1998	2	1		8	2		0	0		0		0		0		0		0		0		0		0		0		1	0	0	1	0	0	0		1	77	77	77	77	77	PRECORDIALIGIE	77	77	77	1
19	10	5	1998	1	1		2	2		0	0		0		0		0		0		0		0		0		0		0		1	0	0	1	0	1	0		1	77	77	77	77	77	PARALYSIE	77	77	1	1
21	19	7	1996	1	1		8	3		1	0		0		0		0		0		0		0		0		0		0		1	0	0	0	0	1	0		77	77	77	77	77	77		77	77	1	1
19	4	3	1998	1	1		6	2		0	0		0		0		0		0		0		2		1		0		0		1	1	0	1	0	0	0		1	77	77	77	77	77	ASTHENIE- ANOREXIE	77	77	77	1
18	24	12	1999	1	1		2	1		0	0		0		0		0		0		0		0		0		0		0		1	1	0	0	0	0	0		0	77	77	77	77	77		77	77	77	1
19	30	8	1998	1	1		8	2		0	0		0		0		0		0		0		0		0		0		0		1	0	0	0	0	0	0	ECOLE	0	77	77	77	77	77		77	77	77	77
21	25	10	1996	1	1		2	4		1	0		0		0		0		0		0		1		2		0		0		1	0	0	1	0	0	0		1	77	77	77	77	77	VERTIGES	77	77	77	1
25	5	5	1992	1	1		6	5		0	0		0		0		0		0		0		1		77		0		77		1	0	0	1	0	0	0		77	77	77	77	77	77		77	77	77	77
19	1	1	1998	1	1		2	1		0	0		0		0		0		0		0		0		2		0		0		1	0	0	1	0	0	0		1	77	77	77	77	77	TREMBLEMENT DES EXTREMITES	77	77	77	77
20	24	8	1997	1	1		6	5		1	0		0		0		0		0		0		0		1		77		0		1	1	0	0	0	0	0		77	77	77	77	77	77	PRECORDIAGIE	77	77	1	77
21	23	3	1996	2	1		2	2		1	0		0		0		0		0		0		2		0		0		0		1	1	0	0	0	0	0		1	77	77	77	77	77		77	77	77	77
24	17	2	1992	1	1		6	5		1	0		0		0		0		0		0		0		0		0		0		1	0	0	0	0	0	0	ECOLE	1	1	77	77	77	77	CRAMPES	77	77	1	77
21	19	2	1996	2	1		8	5		1	0		0		0		0		0		0		0		1		0		0		1	0	0	1	0	0	0	ECOLE	1	77	77	77	77	77		77	77	77	77
19	1	2	1998	1	1		2	2		0	0		0		0		0		0		0		0		0		0		0		1	1	0	0	0	0	0		1	77	77	77	77	77		77	77	77	77
26	8	1	1991	1	1		8	4		1	0		0		0		0		0		0		0		0		0		0		0	0	0	0	0	0	0		77	77	77	77	77	77		77	77	77	77
18	30	10	1999	1	1		2	1		0	0		0		0		0		0		0		0		0		0		0		1	1	0	0	0	0	0		77	77	77	77	77	77		77	77	77	77
22	2	9	1995	1	1		6	1		0	0		0		0		0		0		0		0		0		77		0		1	0	0	1	0	0	0		1	77	77	77	77	77		77	77	77	77
20	8	9	1997	1	1		2	3		1	0		0		0		0		0		0		0		0		0		0		1	1	0	0	0	0	0		77	77	77	77	77	77		77	77	77	77
19	21	7	1998	1	1		8	3		0	0		0		0		0		0		0		0		77		0		0		1	0	0	1	0	0	0		1	77	77	77	77	77		77	77	77	1
19	10	3	1998	2	1		2	2		1	0		0		0		0		0		0		0		1		0		0		1	0	0	0	0	0	0	ECOLE	1	77	77	77	77	77	PARALYSIE	77	77	77	1
19	7	12	1997	1	1		2	2		0	0		0		0		0		0		0		0		0		0		0		1	1	0	0	0	0	0	AFFICHE PUBLICITAIRE	1	77	77	77	77	77		77	77	77	77
20	1	1	1997	1	1		2	2		1	0		0		0		0		0		0		0		0		0		0		1	1	0	0	0	0	0		1	77	77	77	77	77	SANTE FRAGILE	77	77	1	77
20	14	7	1997	1	1		8	3		0	0		0		0		0		0		0		0		77		0		77		1	1	0	0	0	0	0		77	77	77	77	77	77	COLERE- PARALYSIE FACIALE	77	77	77	1
21	4	11	1996	1	1		2	4		1	0		0		0		0		0		0		0		0		0		0		1	0	0	1	0	0	0		1	77	77	77	77	77		77	77	77	77
19	3	9	1998	1	1		2	2		0	0		0		0		0		0		0		0		0		0		0		1	1	0	0	1	0	0		77	77	77	77	77	77		77	77	1	1
23	14	7	1994	1	1		8	3		1	0		0		0		0		0		0		0		0		0		0		1	0	0	0	1	0	0		1	77	77	77	77	77		77	77	1	77
24	18	2	1993	1	1		8	3		0	0		0		0		0		0		0		0		1		77		77		1	0	0	1	0	0	0		1	77	77	77	77	77		77	77	77	77
24	7	9	1993	1	1		8	3		1	0		0		0		0		0		0		0		0		0		0		1	1	0	0	0	0	0		1	77	77	77	77	77		77	77	77	77
22	13	9	1995	1	1		8	3		1	0		0		0		0		0		0		0		0		0		0		1	0	0	0	1	0	0		1	77	77	77	77	77		77	77	77	77
18	13	1	1999	2	1		2	2		0	0		0		0		0		0		0		0		0		0		0		1	0	1	0	0	0	0		1	77	77	77	77	77		77	77	77	77
20	1	4	1997	1	1		8	2		1	0		0		0		0		0		0		0		2		0		0		1	0	0	1	0	0	0		1	77	77	77	77	77		77	77	77	77
19	18	12	1997	2	1		2	2		0	0		0		0		0		0		0		1		1		0		0		1	0	0	1	0	0	0		1	77	77	77	77	77		77	77	77	77
18	12	8	1999	1	1		2	1		1	0		0		0		0		0		0		0		1		1		1		1	1	0	1	0	0	0		1	77	77	77	77	77		77	1	1	1
18	17	10	1999	1	1		2	1		1	0		0		0		0		0		0		0		77		0		77		1	1	0	0	0	0	0		1	77	77	77	77	77		77	77	77	77
21	1	1	1996	1	1		8	3		0	0		0		0		0		0		0		0		0		0		0		1	0	0	1	0	0	0		1	77	77	77	77	77	FIEVRE	77	77	77	1
20	22	9	1997	1	1		2	2		0	0		0		0		0		0		0		2		77		0		0		1	0	0	1	1	0	0		1	1	77	77	77	77	VERTIGES	77	77	77	1
18	14	1	1999	1	1		2	1		0	0		0		0		0		0		0		0		0		0		0		1	1	0	0	0	0	0		1	77	77	77	77	77		77	77	77	77
18	13	4	1999	2	1		2	2		0	0		0		0		0		0		0		0		1		0		0		1	0	0	1	0	0	0	ECOLE	1	77	77	77	77	77	PARALYSIE- APHASIE	77	77	77	77
27	12	5	1990	1	1		8	3		1	0		0		0		0		0		0		0		77		0		1		1	0	0	1	0	0	0		77	77	77	77	77	77	PARALYSIE	77	77	77	1
19	20	7	1998	1	1		2	2		0	0		0		0		0		0		0		0		1		0		0		1	0	0	1	0	0	0		1	77	77	77	77	77		77	77	1	77
19	23	4	1998	1	1		2	2		0	0		0		0		0		0		0		77		77		0		0		1	1	0	0	0	0	0		1	77	77	77	77	77		77	77	77	1
22	25	2	1995	1	1		8	4		1	0		0		0		0		0		0		77		77		0		0		1	1	0	0	0	0	0		1	77	77	77	77	77	TREMBLEMENT DES EXTREMITES	77	1	77	77
20	10	6	1997	1	1		2	2		0	0		0		0		0		0		0		0		2		0		2		1	0	0	1	1	0	0		1	77	77	77	77	77		77	77	77	1
19	6	6	1998	1	1		2	2		1	0		0		0		0		0		0		1		2		0		0		1	1	0	0	0	0	0		1	77	77	77	77	77		77	77	77	77
19	22	8	1998	1	1		2	1		1	0		0		0		0		0		0		0		0		0		0		1	0	0	0	0	0	0	ECOLE	1	77	77	77	77	77		77	77	1	77
18	5	5	1999	1	1		2	1		0	0		0		0		0		0		0		0		0		0		0		1	1	0	0	0	0	0	ECOLE	1	77	77	77	77	77	CRISE CARDIAQUE- AVC	77	77	77	1
22	14	8	1995	1	1		8	3		1	0		0		0		0		0		0		0		2		0		0		0
21	8	10	1996	1	1		8	3		0	0		0		0		0		0		0		0		2		0		0		0
24	7	8	1993	1	1		8	3		1	0		0		0		0		0		0		0		0		0		0		1	1	0	0	1	0	0		1	77	77	77	77	77	PARALYSIE	77	77	1	1
18	15	8	1999	1	1		2	1		0	0		0		0		0		0		0		0		0		0		77		1	0	0	1	0	0	0		77	77	77	77	77	77		77	77	77	1
21	7	5	1996	2	1		2	4		0	0		0		0		0		0		0		2		0		0		0		1	0	0	0	0	1	0		77	77	77	77	77	77		77	77	77	77
20	4	1	1997	2	1		8	4		1	0		0		0		0		0		0		0		2		0		0		1	1	0	1	0	0	0	ECOLE	1	1	77	77	77	77		77	77	77	1
18	16	11	1999	1	1		8	2		0	0		0		0		0		0		0		77		77		0		0		1	0	0	0	0	0	0	ECOLE	0	77	77	77	77	77	CRISE CARDIAQUE	77	77	77	77
20	1	4	1997	1	1		2	2		1	0		0		0		0		0		0		2		0		0		2		1	0	0	0	0	0	0	ECOLE	1	77	77	77	77	77		77	77	77	1
20	26	3	1997	1	1		8	3		1	0		0		0		0		0		0		1		1		0		0		1	1	0	0	0	0	0	ECOLE	1	77	77	77	77	77	VERTIGES- SYNCOPE	77	77	77	77
20	19	4	1997	1	1		8	3		0	0		0		0		0		0		0		0		0		0		0		1	0	0	1	0	0	0		1	77	77	77	77	77	AVC	77	77	77	77
21	30	11	1996	1	1		8	4		1	0		0		0		0		0		0		0		0		0		2		1	0	0	0	1	0	0		1	77	77	77	77	77	ASTHENIE	77	77	77	77
26	3	3	1991	1	1		8	5		1	0		0		0		0		0		0		0		0		0		0		1	1	0	0	0	0	0		77	77	77	77	77	77	ASTHENIE- NERVOSITE	77	77	77	1
18	4	5	1999	2	1		2	2		0	0		0		0		0		0		0		0		77		0		77		1	0	0	1	1	0	0		1	77	77	77	77	77		77	77	1	77
21	8	12	1996	1	1		2	4		0	0		0		0		0		0		0		0		1		0		0		1	1	0	0	0	0	0		1	77	77	77	77	77	CRISE D'EPILEPSIE	77	77	77	1
21	8	9	1995	1	1		8	4		1	0		0		0		0		0		0		0		0		0		0		1	0	0	0	1	0	0	ECOLE	1	77	77	77	77	77		77	77	1	77
18	17	7	1999	2	1		2	2		0	0		0		0		0		0		0		0		1		0		0		1	0	0	1	0	0	0		1	77	77	77	77	77		77	77	77	77
21	19	8	1996	1	1		8	5		1	0		0		0		0		0		0		0		2		0		2		1	0	0	0	0	0	0	ECOLE	1	77	77	77	77	77		77	77	77	77
18	28	12	1998	2	1		2	1		0	0		0		0		0		0		0		1		2		0		0		1	1	0	0	0	0	0		1	1	77	77	77	77	VERTIGES	77	77	77	77
21	11	1	1996	2	1		2	4		1	0		0		0		0		0		0		0		1		0		0		1	0	0	1	0	0	0	ECOLE	1	77	77	77	77	77		77	77	77	77
20	29	3	1997	1	1		8	1		0	0		0		0		0		0		0		77		77		1		77		1	1	0	0	0	0	0		1	77	77	77	77	77	AVC	77	77	77	1
19	30	6	1998	2	1		2	2		0	0		0		0		0		0		0		0		0		0		0		1	1	0	0	0	0	0		1	1	77	77	77	77	VERTIGES- VOMISSEMENTS	77	77	77	77
20	3	4	1997	1	1		8	2		0	0		0		0		0		0		0		0		77		0		0		1	0	0	0	0	0	0	ECOLE	1	77	77	77	77	77		77	77	77	77
22	9	5	1995	1	1		8	5		1	0		0		0		0		0		0		0		0		0		0		1	1	0	0	0	0	0		1	77	77	77	77	77	PARALYSIE	77	77	77	1
21	12	5	1996	1	1		2	3		1	0		0		0		0		0		0		2		0		0		0		1	1	0	1	0	0	0		1	77	77	77	77	77		77	77	77	77
19	31	12	1998	1	1		2	2		0	0		0		0		0		0		0		0		2		0		0		1	1	0	0	1	0	0		1	77	77	1	77	77	SYNCOPE	77	77	77	1
19	2	6	1998	1	1		2	2		1	0		0		0		0		0		0		1		0		0		0		1	0	0	0	0	0	0	ECOLE	1	77	77	77	77	77	SYNCOPE	77	77	1	77
22	26	9	1994	1	1		8	3		1	0		0		0		0		0		0		0		2		0		0		1	1	0	1	0	0	0	ECOLE	0	77	1	1	77	77		1	1	77	77
18	10	9	1999	1	1		2	1		0	0		0		0		0		0		0		0		2		0		0		1	0	0	1	0	0	0		1	77	77	77	77	77	ARRET CARDIAQUE	77	77	77	1
21	30	10	1996	1	1		2	4		0	0		0		0		0		0		0		0		0		0		0		1	0	0	1	0	0	0	ECOLE	77	77	77	77	77	77	PARALYSIE HEMICORPOREL	77	77	1	77
21	14	10	1996	1	1		2	4		0	0		0		0		0		0		0		0		0		77		0		1	0	0	1	0	0	0		1	77	77	77	77	77	PERTE DE CONNAISSANCE	77	77	77	1
20	30	12	1997	1	1		2	3		1	0		0		0		0		0		0		0		0		0		0		1	1	0	0	0	0	0		1	77	77	77	77	77		77	77	77	1
18	9	6	1999	1	1		2	1		0	0		0		0		0		0		0		0		0		0		0		1	1	0	0	0	0	0		1	77	1	77	77	77		77	77	1	77
19	7	6	1998	2	1		2	2		0	0		0		0		0		0		0		0		1		0		0		1	0	0	1	1	0	0		1	77	77	77	77	77	AVC	77	77	77	1
20	5	2	1997	1	1		2	3		1	0		0		0		0		0		0		0		0		0		0		1	0	0	0	0	0	0	ECOLE	1	77	77	77	77	77	FIEVRE	77	77	77	1
22	1	7	1995	1	1		2	4		0	0		0		0		0		0		0		0		0		0		0		0
20	26	11	1997	2	1		8	2		1	0		0		0		0		0		0		0		0		0		0		1	0	0	0	0	0	0	ECOLE	1	77	77	77	77	77		77	77	77	77
18	29	5	1999	1	1		2	2		0	0		0		0		0		0		0		0		0		0		1		1	1	0	0	0	1	0		1	77	77	77	77	77		77	77	77	1
18	16	6	1999	1	1		2	2		0	0		0		0		0		0		0		0		1		0		0		1	1	0	1	0	0	0		1	77	77	77	77	77	MALAISE-CRISE CARDIAQUE - AVC	77	77	77	1
23	30	12	1994	1	1		8	5		1	0		0		0		0		0		0		0		0		0		0		1	0	0	0	1	0	0		1	77	77	77	77	77		77	77	77	77
20	22	6	1997	1	1		2	2		0	0		0		0		0		0		0		0		2		0		0		1	0	0	0	0	0	0	ECOLE	77	77	77	77	77	77	HALLUCINATIONS-ETOURDISSEMENT	77	77	77	77
18	11	7	1999	1	1		2	2		0	0		0		0		0		0		0		3		0		0		0		1	1	0	1	0	0	0		77	77	77	1	77	77	VERTIGES- TREMBLEMENTS	77	77	1	77
20	30	10	1997	2	1		2	2		0	0		0		0		0		0		0		0		0		0		0		1	0	0	1	0	0	0		77	77	77	77	77	77		77	77	77	77
19	28	2	1998	1	1		8	2		0	0		0		0		0		0		0		0		2		0		0		1	0	0	1	0	0	0		77	77	77	77	77	77	DOULEURS THORACIQUES	77	77	77	77
20	18	12	1997	1	1		2	2		0	0				0				0				0		0		0		0		1	1	0	0	0	0	1		1	77	1	1	77	77		77	77	77	77
18	5	12	1998	1	1		2	2		0	0				0				0				0		2		0		2		1	1	0	0	1	0	0		77	77	77	77	77	77	ASTHENIE	77	77	77	77
22	1	9	1996	1	1		2	2		0	0				0				0				77		77		0		77		1	1	0	0	1	0	0	CAMPAGNE DE SENSIBILISATION-ECOLE	0	77	77	77	77	77	FIEVRE-BAISSE ET HAUSSE DE LA TENSION	77	77	77	77
20	18	11	1997	1	1		2	1		0	0				0				0				0		0		0		0		1	0	0	1	0	0	0	ECOLE	77	77	77	77	77	77		77	77	77	77
19	29	6	1998	1	1		8	3		0	0				0				0				0		1		0		0		1	1	0	1	0	0	1		1	77	77	77	77	77	ASTHENIE-FATIGUE	77	77	1	77
19	21	6	1998	1	1		8	3		0	0				0				0				0		0		0		0		1	1	0	0	0	0	0		1	77	77	77	77	77		77	77	77	77
20	26	6	1997	1	1		2	2		0	0				0				0				0		77		0		77		1	0	0	0	0	0	0	ECOLE	1	77	77	77	77	77		77	77	77	77
18	18	9	1999	1	1		2	2		0	0				0				0				0		0		0		0		1	1	0	0	0	0	0	CAMPAGNE DE SENSIBILISATION	1	77	77	77	77	77	PERTE DE CONNAISSANCE	77	77	1	1
21	29	10	1996	1	1		8	4		1	0				0				0				0		0		0		0		1	0	0	1	0	0	0		1	77	77	77	77	77		77	77	77	77
20	1	4	1997	1	1		8	2		0	0				0				0				0		5	père - mère	0		0		1	0	0	1	0	0	0		1	77	77	77	77	77	VERTIGES	77	77	1	1
18	7	3	1999	1	1		2	1		0	0				0				0				0		0		0		0		0								77	77	77	77	77	77		77	77	77	77
20	15	6	1997	1	1		2	3		0	0				0				0				0		0		0		0		0								77	77	77	77	77	77		77	77	77	77
21	3	9	1996	1	1		8	3		0	0				0				0				0		0		0		0		1	1	0	0	0	0	0		1	77	77	77	77	77	NERVOSITE- COMA	77	77	77	77
19	15	8	1998	2	1		2	2		1	0				0				0				1		0		0		0		1	1	0	0	0	0	0		0	77	77	77	77	77		77	77	77	77
19	17	10	1998	1	1		2	2		0	0				0				0				1		1		0		0		1	0	0	1	0	0	0		1	77	77	77	77	77	RAIDEUR- PERTE DE CONNAISSANCE	77	1	77	77
18	28	1	1999	1	1		2	2		1	0				0				0				0		77		0		0		1	0	0	1	0	0	0		1	77	77	77	77	77		77	77	1	77
26	2	6	1991	1	1		8	5		1	0				0				0				0		0		0		0		1	0	0	1	0	0	0		1	77	77	77	77	77		77	77	77	77
22	4	4	1995	1	1		8	3		0	0				0				0				0		0		0		0		0
19	5	2	1998	1	1		8	4		0	0				0				0				0		77		0		0		1	1	0	0	0	0	0		1	77	77	77	77	77		77	77	77	77
18	24	7	1999	2	1		2	1		0	0				0				0				0		2		0		0		1	1	0	0	0	0	0		1	77	77	77	77	77		77	77	1	77
20	1	8	1997	1	1		8	2		1	0				0				0				0		0		0		0		1	0	0	1	0	0	0		1	77	77	77	77	77		77	77	77	1
18	14	4	1999	1	1		8	2		1	0				0				0				0		2		0		0		1	1	0	0	0	0	0		1	77	77	77	77	77		77	77	77	1
19	15	7	1998	2	1		8	3		0	0				0				0				0		0		0		0		1	1	0	0	0	0	0		1	77	77	77	77	77		77	77	77	77
21	26	8	1996	1	1		8	3		0	0				0				0				0		2		0		0		1	0	0	1	0	0	0		1	77	77	77	77	77	VERTIGES	77	77	77	1
21	24	5	1996	1	1		8	4		0	0				0				0				0		0		0		0		1	1	0	0	0	0	0		1	77	77	77	77	77		77	77	1	1
19	15	3	1998	1	1		2	2		0	0				0				0				0		1		0		0		1	0	0	1	0	0	0		1	77	77	77	77	77		77	77	1	77
25	25	5	1992	1	1		8	4		1	0				0				0				0		0		0		0		1	0	0	0	0	0	0	ECOLE	77	77	77	77	77	77		77	77	77	77
19	11	4	1998	2	1		8	3		1	0				0				0				0		0		0		0		1	1	0	0	0	0	0		1	77	77	77	77	77		77	77	77	1
19	20	7	1998	1	1		2	1		0	0				0				0				0		0		0		0		1	1	0	0	0	0	0		1	77	77	77	77	77	PERTE DE CONNAISSANCE	77	1	1	77
18	24	12	1999	1	1		2	1		0	0				0				0				0		0		0		0		1	1	0	0	0	0	0		0	77	77	77	77	77		77	77	1	77
19	26	11	1998	1	1		2	2		0	0				0				0				0		0		0		0		1	1	0	0	1	0	0		1	77	77	77	77	77		77	77	77	1
24	7	1	1993	1	1		8	5		1	0				0				0				0		0		0		0		1	0	0	1	0	0	0		1	77	77	77	77	77	PARALYSIE	77	77	77	1
19	19	3	1998	1	1		2	2		0	0				0				0				0		0		0		0		1	1	0	1	0	0	0		1	77	77	77	1	77		77	77	77	1
19	5	6	1998	1	1		8	2		1	0				0				0				1		0		0		0		1	1	0	0	0	0	0		77	77	77	77	77	77		77	77	77	77
22	31	12	1995	1	1		8	4		0	0				0				0				0		0		0		0		1	0	0	0	0	0	0	ECOLE	77	77	77	77	77	77		77	77	77	77
18	24	4	1999	2	1		2	2		1	0				0				0				0		1		0		0		1	1	0	0	1	0	0		1	77	77	77	77	77		77	77	77	77
19	12	4	1998	1	1		8	2		0	0				0				0				2		0		0		0		1	1	0	0	0	0	0		77	77	77	77	77	77		77	77	77	77
18	23	8	1999	1	1		2	1		1	0				0				0				1		1		0		0		1	0	0	0	0	0	0	ECOLE	1	77	77	77	77	77		77	77	77	77
19	3	3	1998	1	1		2	1		0	0				0				0				0		0		0		0		1	1	0	0	0	0	0		1	77	77	77	77	77		77	77	77	77
18	1	3	1999	1	1		2	1		0	0				0				0				0		0		0		0		1	1	0	0	0	0	1	AFFICHES PUBLICITAIRES	1	77	77	77	77	77		77	77	77	77
22	27	5	1995	1	1		8	5		0	0				0				1	2017	0		0		2		0		77		1	0	0	0	0	0	0	ECOLE	1	77	77	77	77	77	ASTHENIE- ETOURDISSEMENT	77	77	1	77
19	14	9	1998	1	1		2	2		0	0				0				0				77		77		0		0		1	0	0	1	0	0	0	CAMPAGNE DE SENSIBILISATION	1	77	77	77	77	77		77	77	77	77
18	20	6	1999	1	1		2	1		1	0				0				0				1		77		0		0		1	0	0	1	1	0	0		1	77	77	77	77	77		77	77	1	77
19	11	8	1998	1	1		2	2		0	0				0				0				77		0		0		0		1	0	0	0	0	0	0	ECOLE	77	77	77	77	77	77		77	77	77	1
18	4	11	1999	1	1		2	1		0	0				0				0				0		0		0		77		1	1	0	0	0	0	0		1	77	77	77	77	77		77	77	77	77
19	14	1	1998	1	1		2	2		1	0				0				0				0		2		0		0		1	0	0	0	1	0	0	ECOLE-CAMPAGNE DE SENSIBILISATION	77	77	77	77	77	77	STRESS-TROUBLE DU SOMMEIL-DOULEUR MUSCLE	77	77	77	1
19	9	7	1998	1	1		2	2		0	0				0				0				77		77		0		77		0
19	4	3	1998	1	1		8	3		1	0				0				0				1		0		0		0		1	0	0	0	0	0	0	ECOLE	1	77	77	77	77	77		77	77	77	77
18	21	5	1999	1	1		8	1		0	0				0				0				77		77		0		77		1	0	0	0	0	0	1		1	77	77	77	77	77		77	77	77	1
20	5	3	1997	1	1		8	2		1	0				0				0				77		77		0		77		0
25	18	10	1992	1	1		8	4		1	0				0				0				77		0		0		0		1	0	0	0	0	0	0	CAMPAGNE DE SENSIBILISATION	77	77	77	77	77	77		77	77	77	77
19	15	6	1998	1	1		2	1		0	0				0				0				0		2		0		0		1	1	0	0	0	0	0	AFFICHES PUBLICITAIRES	1	77	77	77	77	77		77	77	77	1
18	24	1	1999	2	1		2	2		0	0				0				0				0		0		0		0		1	1	0	1	1	0	0		1	77	77	77	77	77	ASTHENIE- VERTIGES	77	77	77	77
23	14	11	1994	1	1		8	4		1	0				0				0				77		0		77		77		1	0	0	0	0	0	0	ECOLE	1	77	77	77	77	77		77	77	77	77
18	24	8	1999	1	1		8	1		1	0				0				0				0		5	père et mère	0		77		1	1	0	1	0	0	0	ECOLE	77	1	77	77	77	77	ASTHENIE	77	77	77	77
24	23	10	1993	1	1		8	5		1	0				0				0				0		0		0		0		1	1	0	0	0	0	0	AFFICHE PUBLICITAIRE	1	77	77	77	77	77		77	77	77	77
20	5	3	1997	1	1		2	2		1	0				0				0				0		0		0		77		1	1	0	0	0	0	1		77	77	77	77	77	77		77	77	77	1
18	19	8	1999	1	1		2	2		0	0				0				0				0		5	père et mère	1		0		1	1	0	1	0	0	1		1	77	77	77	77	77		77	77	77	77
19	31	8	1998	1	1		8	1		0	0				0				0				0		0		0		0		1	0	0	0	0	0	1	ECOLE	1	77	77	77	77	77		77	77	1	1
22	24	12	1996	1	1		8	4		1	0				0				0				2		77		0		0		1	1	0	0	0	0	0		1	77	77	77	77	77		77	77	77	77
19	11	11	1998	1	1		2	1		0	0				0				0				0		0		0		0		1	1	0	1	0	0	0		77	77	77	77	77	77		77	77	77	77
18	26	5	1999	2	1		2	2		1	0				0				0				1		0		0		77		1	1	0	0	0	0	1		77	77	77	77	77	77		77	77	77	1
20	31	12	1996	1	1		2	2		0	0				0				0				77		0		0		0		1	1	0	1	0	0	0		1	77	77	77	77	77		77	77	77	77
18	12	9	1999	2	1		2	2		0	0				0				0				0		5	père et mère	0		2		1	0	0	1	0	0	0	ECOLE	77	1	77	77	77	77	DORSALGIE- ASTHENIE	77	77	1	1
19	19	4	1998	2	1		2	1		0	0				0				0				1		5	père et mère	0		0		1	0	0	1	0	0	0		1	1	77	77	77	77	STRESS - COLERE	77	77	1	1
19	20	6	1998	2	1		2	2		0	0				0				0				0		5	père et mère	0		77		1	0	0	0	1	0	0		1	1	77	77	77	77	VERTIGES	77	77	77	1
19	24	8	1998	1	1		2	1		0	0				0				0				5	père et frère	1		0		0		1	1	0	0	0	0	0	ECOLE	1	77	1	1	77	77		77	77	77	77
19	20	9	1998	1	1		2	2		0	0				0				0				77		5	père et mère	0		0		1	0	0	1	0	0	0	ECOLE	1	77	1	1	77	77	STRESS	77	77	77	1
18	1	5	1999	1	1		2	1		0	1	2013	1	REGIME ALIMENTAIRE	0				0				5	mère et soeur	5	père et mère	0		0		1	0	0	0	1	0	0		1	77	77	77	77	77	PERTE DE CONNAISSANCE	77	77	77	1
18	19	3	1999	1	1		2	1		1	0				0				0				5	père et mère	5	père et mère	0		77		1	1	0	1	0	0	0		1	77	77	77	77	77		77	77	1	77
19	22	10	1998	2	1		2	2		0	0				0				0				1		5	mère et soeur	0		0		1	1	0	0	0	0	0	ECOLE	1	77	77	77	77	77	MANQUE D'ACTIVITE PHYSIQUE-OBESITE	77	77	77	1
19	23	2	1998	1	1		2	1		0	0				0				0				0		5	père et mère	0		0		1	0	0	0	0	1	0		1	77	77	77	77	77	PARALYSIE- AVC	77	77	77	1
28	30	10	1989	2	1		7	4		1	0				0				0				0		5	mère et soeur	0		77		1	0	0	1	1	0	0	ECOLE	1	1	77	77	77	77	VERTIGES	77	77	77	77
20	6	11	1997	1	1		4	3		0	0				0				0				5	père- mère	77		4		0		1	0	0	1	0	0	0		1	77	77	1	77	77	PARALYSIE	77	77	77	1
21	10	2	1996	1	1		7	4		1	0				0				0				1		5	père et mère	0		77		1	1	0	0	0	0	0		77	77	1	77	77	77		77	77	77	77
20	18	8	1997	1	1		4	3		1	0				0				0				0		5	père et mère	0		77		1	1	0	0	0	0	1		77	77	77	77	77	77		77	77	1	77
19	1	4	1998	2	1		4	1		0	0				0				0				0		5	père et mère	0		0		0
19	12	2	1998	1	1		4	1		1	0				0				0				2		5	père- mère - frère	2		77		1	0	0	1	1	0	0		1	77	77	1	77	77	TREMBLEMENT	77	77	77	1
28	29	1	1989	1	1		7	1		0	0				0				0				77		5	père et mère	0		77		1	1	0	0	1	0	0		1	77	77	1	77	77		77	77	77	1
18	9	9	1999	2	1		2	1		0	0				0				0				2		5	père et mère et soeur	0		0		1	1	0	1	0	0	0		1	77	77	77	77	77	ASTHENIE INTENSE- VERTIGES	77	77	77	77
21	2	12	1995	1	1		2	3		0	0				0				0				0		5	père et mère	0		0		1	0	0	1	0	0	0		1	77	77	77	1	77	VERTIGES	77	77	1	77
18	3	9	1999	1	1		2	1		0	0				1	2016	0		0				0		5	père et mère et frère	1		0		1	0	0	1	0	0	0		1	77	77	77	77	77		77	77	77	1
18	27	8	1999	1	1		2	1		1	0				0				0				5	père et frère	1		0		0		1	0	0	1	0	0	0	ECOLE	1	77	77	77	77	77		77	77	77	1
23	1	2	1994	1	1		2	4		0	0				0				0				0		77		77		77		1	0	0	1	1	0	1		1	77	77	77	77	77		77	77	77	77
20	10	6	1997	1	1		2	3		0	0				0				0				1		77		0		77		1	1	0	0	0	0	0		77	77	77	77	77	77		77	77	1	77
22	24	7	1995	1	1		2	5		0	0				0				0				2		0		0		77		1	1	0	0	0	0	0		1	77	77	77	77	77	DOULEURS THORACIQUES	77	77	77	77
25	4	8	1992	2	1		2	1		0	0				0				0				77		77		77		77		0
22	1	1	1995	1	1		2	3		1	0				0				0				0		0		0		0		1	0	0	1	0	0	0		77	77	77	1	77	77		1	1	77	77
22	2	9	1995	2	1		2	3		0	0				0				0				0		2		0		0		1	0	0	0	1	0	0		1	77	77	77	77	77	VERTIGES - ASTHENIE	77	77	1	1
25	31	8	1992	1	1		2	2		0	0				0				0				0		0		0		0		1	1	0	1	0	0	0	ECOLE	1	77	77	77	77	77		77	77	77	77
18	5	2	1999	1	1		2	1		0	0				0				0				0		2		0		0		1	0	0	1	1	0	0	JOURNEE DE SENSIBILISATION	1	77	77	77	77	77		77	77	77	1
20	10	6	1997	1	1		2	4		0	0				0				0				0		1		0		0		1	0	0	1	0	0	0		1	1	77	77	77	77	BOUFFEES DE CHALEUR	77	77	77	1
24	6	1	1993	1	1		2	3		0	0				0				0				0		0		0		0		1	0	0	0	0	1	1		1	77	77	77	77	77		77	1	1	1
21	22	3	1996	2	1		2	5		0	0				0				0				0		0		0		0		1	1	0	0	0	0	0	AFFICHES PUBLICITAIRES	77	77	77	77	77	77		77	77	77	77
21	10	2	1996	2	1		2	3		1	0				0				0				77		1		77		1		1	1	0	0	0	0	0		1	77	77	77	77	77		77	77	77	77
25	20	7	1992	1	1		2	3		0	0				0				0				2		1		0		0		0
22	24	4	1995	1	1		2	3		1	0				0				0				0		5	père et mère	1		0		1	0	0	0	1	0	0		1	77	77	77	77	77		77	77	77	1
22	19	7	1995	1	1		2	3		1	0				0				0				0		2		0		0		1	1	0	0	0	0	0		1	77	77	77	77	77		77	1	77	77
21	18	6	1996	1	1		2	4		1	0				0				0				0		0		0		0		1	1	0	0	0	0	0		1	77	77	77	77	77		77	77	1	1
24	9	8	1992	1	1		2	3		1	0				0				0				0		0		0		0		1	0	0	0	0	0	1	ECOLE	1	1	1	77	77	77	PARALYSIE	77	77	1	1
21	26	5	1996	1	1		2	4		1	0				0				0				0		1		0		0		1	1	0	1	0	0	0		1	77	77	77	77	77		77	77	77	77
20	5	6	1997	2	1		2	3		1	0				0				0				1		1		1		0		1	0	0	0	1	0	0		1	77	77	77	77	77	OEDEMES	77	77	1	77
23	24	3	1994	1	1		2	4		0	0				0				0				0		0		0		0		1	0	0	0	0	0	0	ECOLE	1	77	77	77	77	77	DEFORMATION DU CORPS	77	77	77	77
19	9	5	1998	1	1		2	3		0	0				0				0				0		0		77		0		0
21	15	1	1996	1	1		2	3		1	0				0				0				0		0		0		0		0
24	5	11	1993	2	1		2	3		1	0				0				0				0		0		0		0		0
22	30	8	1995	1	1		2	3		1	0				0				0				0		2		0		0		1	0	0	1	0	0	0		1	77	77	77	77	77		1	1	1	1
24	19	11	1993	1	1		2	1		1	0				0				0				0		0		0		0		1	0	0	0	0	1	0	ECOLE	1	77	77	77	77	77	PARALYSIE	1	77	77	1
20	8	9	1997	1	1		2	3		1	0				0				0				0		1		0		1		1	0	0	0	1	0	0	ECOLE	1	77	77	77	77	77		77	77	77	77
25	2	8	1992	1	1		2	4		1	0				0				0				0		0		0		1		1	0	0	1	0	0	0		1	77	77	77	77	77		77	77	77	77
24	2	5	1993	1	1		9	1		1	0				0				0				0		77		0		0		1	1	0	0	0	0	0	ECOLE	1	77	77	77	77	77		77	77	77	77
20	23	12	1997	1	1		2	1		0	0				0				0				0		0		0		0		1	1	0	0	0	0	0		1	0	0	0	0	0	TACHYCARDIE	77	77	1	77
24	29	12	1993	1	1		9	1		1	0				0				0				0		0		0		0		1	0	0	1	0	0	0		1	77	77	77	77	77		77	77	77	77
21	27	7	1996	2	1		2	1		0	0				0				0				0		1		0		0		1	1	0	1	0	0	0		1	77	77	77	77	77		77	77	1	1
27	6	3	1990	1	1		2	2		1	0				0				0				0		0		0		0		1	1	0	0	0	0	0		1	77	77	77	77	77		77	77	77	77
22	23	8	1996	2	1		2	1		1	0				0				0				0		2		0		0		1	0	0	1	0	0	0		1	77	77	77	77	77		77	77	77	77
20	20	4	1997	1	1		2	1		1	0				0				0				2		1		0		0		1	0	0	1	0	0	0	ECOLE	1	77	77	77	77	77		77	77	77	77
24	1	2	1993	1	1		2	5		0	0				0				0				0		0		0		0		1	0	0	0	1	0	0		1	77	77	77	77	77		77	77	77	77
23	14	9	1994	2	1		2	5		1	0				0				0				1		0		0		0		1	0	0	1	0	0	0		1	77	77	77	77	77		77	77	1	1
18	15	7	1999	1	1		2	1		0	0				0				0				0		0		0		0		1	1	0	0	0	0	0		77	77	77	77	77	77		77	1	1	1
21	27	9	1996	1	1		2	3		0	0				0				0				0		0		0		0		1	1	0	0	0	0	0		77	77	77	77	77	77		77	77	77	1
27	8	1	1990	2	1		2	3		1	0				0				0				0		0		0		0		1	0	0	0	1	0	0			77	77	77	77	77		77	77	1	77
22	15	9	1994	1	1		2	3		0	0				0				0				0		0		0		0		1	0	0	0	1	0	0		1	77	77	77	77	77	OEDEMES	77	77	77	77
24	17	7	1993	1	1		2	3		0	0				0				0				0		0		0		77		1	0	0	0	1	0	0	CAMPAGNE DE SENSIBILISATION	1	77	77	77	77	77		77	77	77	77
22	12	10	1995	1	1		2	3		1	0				0				0				0		1		0		0		1	1	0	1	0	0	0		1	1	0	0	0	0	PERTE DE CONNAISSANCE	77	77	77	77
23	23	5	1994	1	1		2	5		1	0				0				0				0		2		0		77		1	1	0	1	0	0	0	AFFICHE PUBLICITAIRE	1	77	77	77	77	77	VERTIGES POSITIONNEL	77	77	77	1
22	20	7	1995	1	1		2	3		1	0				0				0				77		2		0		0		1	1	0	1	0	0	0		1	77	77	77	77	77		77	1	77	77
21	2	11	1996	1	1		2	3		1	0				0				0				0		2		0		0		1	1	0	1	0	0	0		1	77	77	77	77	77		77	77	77	1
20	28	8	1997	1	1		2	1		0	0				0				0				0		0		0		0		1	0	0	0	0	0	0	ECOLE	1	1	77	77	77	77		77	77	77	1
24	27	9	1993	1	1		2	5		0	0				0				0				0		1		0		0		1	0	0	1	0	0	0	ECOLE	1	77	77	77	77	77	PARALYSIE	77	77	77	1
21	28	6	1996	1	1		2	3		1	0				0				0				0		0		0		0		1	0	0	0	0	0	0	ECOLE	1	77	77	77	77	77		77	77	77	77
24	24	4	1993	1	1		2	3		1	0				0				0				0		1		0		77		1	0	0	1	0	0	0		1	77	77	77	77	77	PARALYSIE	77	1	1	77
22	10	7	1995	1	1		2	3		1	0				0				0				0		0		0		0		1	1	0	0	0	0	0		1	77	77	77	77	77		77	77	77	77
21	16	9	1996	1	1		2	2		0	0				0				0				0		5	père et mère	0		0		1	0	0	1	0	0	0	ECOLE	1	77	77	1	77	77	ASTHENIE	77	77	77	1
21	16	11	1996	1	1		2	2		0	0				0				0				0		2		0		77		1	1	0	0	0	0	0		1	77	77	77	77	77		77	77	1	77
20			1997	2	1		2	1		1	0				0				0				0		0		0		0		1	0	0	0	0	0	0	ECOLE	1	77	77	77	77	77		77	77	77	77
34	9	8	1983	1	1		9	1		0	0				0				0				0		0		0		0		1	0	0	0	0	0	0	ECOLE	1	77	77	77	77	77		77	77	77	77
27	14	1	1990	1	1		9	1		0	0				0				0				1		77		77		77		1	0	0	0	0	0	0	ECOLE	77	77	77	77	77	77		77	77	77	77
26	26	5	1991	1	1		2	2		0	0				0				0				0		0		0		0		1	0	0	1	0	0	0	ECOLE	1	77	77	77	77	77		77	77	77	1
21	29	3	1996	1	1		2	2		0	0				0				0				1		1		0		77		1	1	0	1	0	0	0		1	77	77	77	77	77	PARALYSIE	77	77	1	1
22	5	10	1995	2	1		2	4		1	0				0				0				0		2		0		77		1	1	0	1	0	1	0		1	77	77	77	77	77	ASTHENIE	77	77	77	77
23	24	6	1994	2	1		2	3		1	0				0				0				0		0		0		0		1	0	0	0	0	0	0	ECOLE	1	77	77	77	77	77		77	77	77	77
20	25	2	1997	1	1		2	3		1	0				0				0				1		2		0		0		1	1	0	0	0	0	0		1	77	77	77	77	77		77	77	77	77
21	29	6	1996	1	1		2	4		0	0				0				0				0		0		0		0		1	0	0	0	1	0	0		0	77	1	77	77	77		77	77	77	77
20	5	2	1997	1	1		2	4		1	0				0				0				0		0		0		0		1	0	0	0	0	0	0	ECOLE	1	77	1	77	77	77		1	1	1	1
19	2	1	1998	1	1		2	1		0	0				0				0				0		2		0		0		1	0	0	1	0	0	0	ECOLE	1	77	77	77	77	77		77	77	77	1
22	30	12	1995	1	1		2	4		0	0				0				0				77		0		0		0		1	0	0	0	0	0	0	ECOLE	1	77	77	77	77	77		77	77	1	77
21	9	4	1999	2	1		2	4		0	0				0				0				0		0		0		0		1	0	0	0	1	0	0		1	77	77	77	77	77		77	77	77	1
25	28	7	1992	1	1		2	5		0	0				0				0				0		0		0		0		1	1	0	0	0	0	0		1	77	77	77	77	77		77	77	77	77
26	2	1	1991	1	1		2	5		0	0				0				0				0		0		0		0		1	1	0	0	1	0	0		1	77	77	77	77	77		77	77	1	1
22	2	6	1995	1	1		2	3		1	0				0				0				0		0		0		0		1	0	0	0	1	0	0		1	77	77	77	77	77		77	77	77	77
22	17	1	1997	1	1		2	3		0	0				0				0				0		0		0		0		1	1	0	0	0	0	1		1	1	77	77	77	1		1	77	77	1
22	28	7	1995	2	1		2	3		1	0				0				0				1		2		0		0		1	0	0	0	0	0	0	ECOLE	1	77	77	77	77	77		77	77	77	77
19	21	1	1998	1	1		2	3		0	0				0				0				0		0		0		0		1	0	0	0	1	0	0		1	77	77	77	77	77		77	77	1	77
25	2	6	1992	1	1		9	3		0	0				0				0				0		77		0		0		1	0	0	0	0	0	0	CONFERENCE	77	77	77	77	77	77		77	77	77	77
25	15	7	1993	2	1		2	4		1	0				0				0				0		0		0		0		1	0	0	0	0	0	0	CAMPAGNE DE SENSIBILISATION	1	77	77	77	77	77		77	77	77	77
25	8	1	1993	1	1		2	4		0	0				0				0				2		0		1		77		1	1	0	0	0	0	1		1	77	77	77	77	77		77	77	77	1
21	3	5	1996	2	1		2	4		0	0				0				0				0		1		0		0		1	0	0	0	0	0	0	ECOLE- AFFICHE PUBLICITAIRE	0	1	77	77	1	77	VERTIGES- ANOREXIE	77	77	77	1
20	7	11	1997	2	1		2	3		1	0				0				0				0		2		0		2		1	1	0	1	0	0	0	AFFICHES PUBLICITAIRES	1	77	77	77	77	77		77	77	1	77
21	17	4	1996	1	1		2	3		0	0				0				0				0		1		0		0		1	0	0	1	1	0	0		1	77	77	77	77	77	ASTHENIE- STRESS	77	77	77	77
25	18	8	1993	1	1		2	4		1	0				0				0				77		77		77		77		1	0	0	0	0	0	0	CAMPAGNE DE SENSIBILISATION	77	77	77	77	77	77		77	77	77	77
23	20	6	1994	1	1		2	4		0	0				0				0				0		0		0		0		1	1	0	0	0	0	0	AFFICHES PUBLICITAIRES	77	77	77	77	77	77		77	77	77	77
19	24	9	1998	1	1		2	3		0	0				0				0				0		0		0		0		1	1	0	0	0	0	0	ECOLE	77	77	77	77	77	77		77	77	77	77
19	7	8	1998	2	1		2	4		0	0				0				0				0		2		0		77		1	1	0	0	0	0	0		1	77	77	77	77	77		77	77	77	77
22	23	7	1995	2	1		2	5		1	0				0				0				0		77		0		77		1	0	0	0	0	0	0	AFFICHES PUBLICITAIRES	1	77	77	77	77	77		77	77	77	77
21	22	8	1996	1	1		2	3		1	0				0				0				0		5	père et frère	0		0		1	0	0	0	0	0	1		1	77	77	77	77	1		77	77	77	77
24	29	9	1993	2	1		2	3		1	0				0				0				0		0		0		0		1	0	0	0	1	0	0	EGLISE	1	77	77	77	77	77		77	77	77	77
21	10	5	1997	1	1		2	4		0	0				0				0				0		0		0		0		1	0	0	0	0	0	0	ECOLE	1	77	77	77	77	77		77	77	77	77
23	5	7	1994	1	1		2	5		1	0				0				0				1		1		1		5	père et mère	1	1	0	0	0	1	1		1	77	1	1	77	77		1	1	1	77
24	23	11	1993	1	1		2	3		0	0				0				0				0		2		0		0		1	1	0	0	1	0	0		1	77	77	77	77	77		77	77	1	1
23	15	3	1994	1	1		2	4		1	0				0				0				0		0		0		0		1	0	0	1	1	0	0		1	77	77	77	77	77	HEMIPLEGIE	77	77	1	1
21	29	6	1996	1	1		2	1		1	0				0				0				0		0		0		0		1	1	0	0	0	0	0	SEMINAIRE	1	77	77	77	77	77	PAUME QUI CHAUFFE	77	77	1	77
20	21	1	1997	2	1		2	3		0	0				0				0				0		5	père et mère	1		0		1	1	0	1	1	0	0	ECOLE	1	77	1	77	77	77	ANGOISSE	77	77	77	1
21	4	8	1996	1	1		2	3		0	0				0				0				1		1		0		0		1	0	0	1	0	0	0		1	77	77	77	77	77		77	77	77	77
24	28	7	1993	1	1		2	4		1	0				0				0				1		2		0		0		1	0	0	1	0	0	0		1	77	77	1	77	77		77	77	1	1
25	23	12	1992	1	1		9	5		1	0				0				0				0		0		0		0		1	1	0	0	0	0	0		1	77	77	77	77	77	OBESITE	77	77	77	77
41	26	7	1976	1	1		9	3		1	0				0				0				0		2		0		0		1	0	0	0	1	0	0		1	1	77	77	77	77	SE SENTIR ETTOUFER	77	77	1	77
24	6	4	1993	1	1		9	5		1	0				0				0				0		0		0		0		1	1	0	0	0	1	1		1	77	77	77	77	1		77	77	77	1
23	12	1	1994	1	1		2	3		0	0				0				0				0		0		0		0		1	0	0	0	1	0	0	ECOLE	1	77	77	77	77	77		1	1	1	77
27	8	1	1990	1	1		2	3		1	0				0				0				0		0		0		0		1	0	0	1	0	0	0		77	77	77	77	77	77		77	1	1	77
21	25	9	1995	1	1		2	3		1	0				0				0				1		2		0		0		1	0	0	0	1	0	0	ECOLE	1	77	77	77	77	77	ETOURDISSEMENT	77	77	77	1
25	10	3	1992	1	1		2	3		1	0				0				0				0		0		0		0		1	0	0	1	0	0	0		1	77	77	77	77	77		77	77	1	77
20	1	6	1997	1	1		2	3		0	0				0				0				77		77		1		77		1	0	0	1	0	0	0		1	77	77	77	77	77		77	77	77	1
19	7	8	1998	1	1		2	3		0	0				0				0				0		1		0		0		1	1	0	1	1	0	0		1	1	77	77	77	77	VERTIGES	77	77	77	1
26	15	1	1994	2	1		2	1		1	0				0				0				2		0		0		0		1	0	0	0	0	1	0		1	77	77	77	77	77		77	77	1	77
23	6	3	1993	2	1		2	2		1	0				0				0				0		0		0		0		1	1	0	0	0	0	0		1	77	77	77	77	77		77	77	77	1
24	1	1	1993	1	1		2	3		1	0				0				0				0		0		0		0		1	1	0	1	0	0	0	ECOLE	1	77	77	77	77	77	ASTHENIE	77	77	77	1
27	9	4	1990	1	1		2	2		1	0				0				0				1		1		0		0		1	0	0	1	0	0	0		1	77	77	1	77	77	TREMBLEMENT	77	77	77	77
20	12	11	1997	2	1		2	3		1	0				0				0				0		77		0		77		1	0	0	0	1	0	0	ECOLE	1	77	77	77	77	77		77	77	77	1
22	20	8	1995	1	1		2	1		0	0				0				0				2		5	père et mère	0		77		1	0	0	1	0	0	0		1	77	77	77	77	77		77	77	77	1
21	16	5	1996	1	1		2	3		1	0				0				0				0		0		0		0		1	1	0	1	0	0	0	ECOLE	0	77	77	77	77	77		77	77	77	77
29	22	3	1988	1	1		9	1		1	0				0				0				0		0		0		0		1	1	0	1	0	0	0		1	77	77	77	77	77	PERTE DE CONNAISSANCE- VERTIGES	77	77	1	1
34	7	1	1983	1	1		9	1		1	0				0				0				0		0		0		0		1	0	0	1	0	0	0		1	77	77	77	77	77		77	77	77	1
20	24	3	1997	1	1		2	3		1	0				0				0				0		0		0		77		1	1	0	0	0	0	0		77	77	77	77	77	77		77	77	77	1
20	22	12	1996	1	1		2	1		1	0				0				0				77		77		0		77		1	1	0	0	0	0	0		1	77	77	77	77	77		77	77	77	1
24	17	11	1992	1	1		2	3		0	0				0				0				1		0		0		0		1	1	0	1	0	0	0		1	77	77	77	77	77		77	77	77	77
23	5	2	1994	1	1		2	4		0	0				0				0				0		0		0		0		1	0	0	0	0	0	0	ECOLE	1	77	1	77	77	77	ASTHENIE	77	77	1	77
26	22	7	1991	1	1		2	5		1	0				0				0				0		77		0		77		1	1	0	0	0	0	0		1	77	77	77	77	77	ASTHENIE- FIEVRE- COLERE	77	77	1	1
20	28	9	1997	2	1		2	3		1	0				0				0				0		0		0		0		1	0	0	0	0	0	0	ECOLE	1	77	77	77	77	77	VERTIGES- PRALYSIE	77	77	1	1
20	6	8	1997	1	1		2	5		1	0				0				0				0		0		0		0		1	1	0	0	0	0	1	ECOLE	1	77	77	77	77	77	PERTE DE CONNAISSANCE-DOULEURS ABDOMINAL	77	77	1	1
21	23	9	1996	1	1		2	1		0	0				0				0				1		0		0		0		1	1	0	0	0	0	0		1	77	77	77	77	77	PERTE DE CONNAISSANCE	77	77	77	77
23	14	5	1994	1	1		2	3		0	0				0				0				0		77		0		77		1	0	0	0	1	0	0		1	77	77	77	77	77	NERVOSITE	77	77	77	77
20	28	5	1997	1	1		2	3		0	0				0				0				0		0		0		0		1	1	0	0	0	0	0	ECOLE	1	77	77	77	77	77	HEMORRAGIES	77	77	77	77
21	1	1	1996	1	1		2	3		0	0				0				0				0		0		0		0		1	1	0	1	0	0	0	LIVRE	1	77	77	77	77	77		77	77	77	77
19	13	6	1998	2	1		2	3		1	0				0				0				0		1		0		0		1	1	0	1	0	0	0	ECOLE	1	77	77	77	77	77	NAUSEES-SUEURS-PARALYSIE-DYSARTHRIE	1	1	77	1
23	26	5	1994	1	1		2	3		1	0				0				0				1		0		0		0		1	0	0	0	0	0	0	CAMPAGNE DE SENSIBILISATION	1	77	77	77	77	77		77	77	77	77
22	24	1	1995	1	1		2	3		0	0				0				0				0		2		0		0		1	0	0	1	1	0	0		1	77	77	77	77	77		77	77	77	77
23	7	12	1995	1	1		2	5		1	0				0				0				0		0		0		77		1	1	0	0	0	0	0		1	77	77	77	77	77		77	77	77	77
25	30	12	1993	1	1		2	3		1	0				0				0				0		0		0		0		1	1	0	0	1	0	0	ECOLE	1	77	77	77	77	77		77	77	77	77
19	8	6	1998	1	1		2	3		1	0				0				0				77		2		0		77		1	0	0	1	0	0	0	ECOLE	1	77	77	77	77	77		77	77	77	77
20	13	9	1997	1	1		2	3		1	0				0				0				0		5	père et mère	0		77		1	1	0	1	0	0	0		1	77	77	77	77	77		77	77	1	1
20	22	8	1997	1	1		2	3		0	0				0				0				0		1		0		0		1	1	0	1	0	0	0		1	77	77	77	77	77	ASTHENIE- NERVOSITE	77	77	77	77
23	6	11	1994	1	1		2	5		1	0				0				0				4		0		0		0		1	0	0	1	0	0	0		1	77	77	77	77	77	SYNCOPE	77	77	77	77
24	26	4	1993	1	1		2	2		0	0				0				0				77		0		0		0		1	0	0	0	1	0	0		1	77	77	77	77	77		77	77	77	77
22	26	8	1995	1	1		2	4		0	0				0				0				0		0		0		0		1	1	0	0	0	0	0		1	77	77	1	77	77		77	77	77	77
24	2	11	1993	1	1		2	1		0	0				0				0				0		77		0		0		1	1	0	0	0	0	0	ECOLE	1	77	77	77	77	77	NERVOSITE	77	77	77	1
21	8	10	1996	1	1		2	3		1	0				0				0				0		0		0		0		1	0	0	1	1	0	0		1	77	77	77	77	77		77	77	1	1
21	6	7	1996	1	1		2	3		0	0				0				0				0		1		0		0		1	0	0	1	0	0	0		1	77	77	77	77	77	PARALYSIE	77	77	77	1
24	3	5	1993	1	1		2	4		0	0				0				0				0		0		0		0		1	1	0	0	1	0	0		1	77	77	77	77	77	RETRACTION MUSCULAIRE	77	77	77	77
26	1	1	1991	1	1		9	1		1	0				0				0				1		1		0		0		1	0	0	0	0	1	0		1	77	77	77	77	77	PERTE DE CONNAISSANCE	77	77	1	1
25	16	8	1992	1	1		9	1		0	0				0				0				0		0		0		0		1		0	0	1	0	0		77	77	77	77	77	77		77	77	77	77
33	28	10	1984	1	1		9	5		1	0				0				0				0		0		0		0		1	1	0	1	0	0	0		1	77	77	77	77	77		77	77	1	1
25	18	4	1992	1	1		2	4		1	0				0				0				1		1		0		0		1	1	0	0	0	0	0		1	77	77	77	77	77		77	77	77	77
19	16	9	1998	1	1		2	1		1	0				0				0				0		1		1		0		1	0	0	1	1	0	0		1	77	77	77	77	77	PARALYSIE- PERTE DE L'AUDITION	77	77	1	1
23	1	4	1994	1	1		2	4		1	0				0				0				0		0		0		0		1	0	0	0	0	0	0	ECOLE	0	77	77	77	77	77		77	77	77	1
21	5	10	1996	1	1		2	1		0	0				0				0				0		0		0		0		1	0	0	0	0	0	0	ECOLE	1	77	77	77	77	77	VERTIGES	77	77	1	77
19	19	8	1998	2	1		2	3		1	0				0				0				1		0		0		0		1	1	0	0	0	0	0		1	77	77	77	77	77	VERTIGES	77	77	77	1
22	6	2	1995	1	1		2	3		0	0				0				0				4		1		0		0		1	0	0	0	0	0	0	ECOLE	77	77	77	77	77	77		77	77	77	77
21	12	7	1996	2	1		2	5		1	0				0				0				0		2		0		0		1	0	0	1	0	0	0		77	77	77	77	77	77		77	77	77	77
24	5	10	1993	1	1		2	3		0	0				0				0				0		5	père et mère et soeur	0		0		1	0	0	0	1	0	0		1	77	77	77	77	77		77	77	77	77
21	13	1	1996	1	1		2	3		0	0				0				0				0		1		77		0		1	1	0	0	0	0	0		1	77	77	77	77	77	COLERE	77	77	77	1
24	19	7	1993	1	1		2	3		0	0				0				0				0		0		0		0		1	1	0	1	0	0	0		1	77	1	77	77	77	TA ELEVEE	77	77	1	1
24	4	9	1993	1	1		2	3		1	0				0				0				0		0		0		0		1	1	0	0	0	0	0		77	77	77	77	77	77		1	1	1	77
26	25	11	1991	1	1		2	4		0	0				0				0				0		0		0		0		1	1	0	0	0	0	0		1	77	77	77	77	77		1	1	1	77
19	28	2	1998	1	1		2	3		1	0				0				0				0		2		0		0		1	0	0	0	0	0	0	ECOLE	1	77	77	77	77	77	PERTE DE CONNAISSANCE	77	77	77	1
20	8	5	1997	1	1		2	3		0	0				0				0				0		0		0		0		1	0	0	0	0	0	0	ECOLE	1	77	77	77	77	77	COLERE	77	77	77	77
24	18	3	1993	1	1		2	1		1	0				0				0				1		0		0		77		1	0	0	1	0	0	0		77	77	77	77	77	77		77	77	77	1
20	7	8	1997	1	1		2	3		0	0				0				0				0		0		0		0		1	0	0	0	0	0	0	ECOLE	1	77	77	77	77	77		77	77	1	77
23	2	1	1994	1	1		2	1		0	0				0				0				0		0		0		0		0								1	77	77	77	77	77		77	77	77	77
19	20	12	1998	1	1		2	3		0	0				0				0				0		0		0		0		1	1	0	1	0	0	0		1	1	1	77	77	77		77	1	77	1
25	27	3	1992	1	1		2	3		1	0				0				0				0		0		0		0		1	1	0	0	0	0	0		1							77	77	77	1
28	22	12	1989	2	1		9	3		1	0				0				0				0		0		0		0		1	1	0	0	0	0	0		0	77	77	77	77	77		77	77	77	1
32	13	10	1985	1	1		9	1		0	0				0				0				77		77		0		77		1	0	0	0	0	0	0	ECOLE	1	77	77	1	77	77		77	77	77	77
24	27	4	1993	1	1		2	1		0	0				0				0				0		0		0		0		1	0	0	0	0	0	0	ECOLE	1	77	77	77	77	77	ASTHENIE- PRECORDIALGIE	77	77	77	77
27	1	1	1990	1	1		2	2		0	0				0				0				0		0		0		0		1	0	0	1	0	0	0		1	77	77	77	77	77	paralysie	77	77	77	77
21	3	7	1996	1	1		2	3		0	0				0				0				77		0		0		0		1	0	0	0	0	0	0	ECOLE	1	77	77	77	77	77	DYSPNEE- YEUX ROUGES	77	77	1	77
24	24	1	1993	1	1		2	3		1	0				0				0				0		0		0		0		1	1	0	0	0	0	0		1	77	77	77	77	77		1	1	1	77
25	7	2	1992	2	1		2	3		0	0				0				0				0		0		0		0		1	0	0	0	0	0	0	ECOLE	77	77	77	77	77	77	ASTHENIE- VERTIGES	77	77	77	77
23	16	8	1994	1	1		2	3		1	0				0				0				0		0		0		0		1	0	0	1	0	0	0		1	77	77	77	77	77	PARALYSIE	77	77	77	1
25	16	8	1992	1	1		2	3		0	0				0				0				2		1		0		77		1	0	0	1	0	0	0		77	77	77	77	1	77		77	77	77	1
21	4	7	1996	2	1		2	5		1	0				0				0				0		0		0		0		1	0	0	1	0	0	0		1	77	77	77	77	77		77	77	77	1
20	26	6	1997	1	1		8	3		1	0				0				0				0		2		0		77		1	0	0	0	0	0	0	CAMPAGNE DE SENSIBILISATION	77	77	77	77	77	77	ASTHENIE	77	77	1	77
22				1	1		2	4		0	0				0				0				0		0		0		0		1	0	0	1	0	0	0		77	77	77	77	77	77	ASTHENIE	77	77	1	1
20	4	3	1997	2	1		2	3		1	0				0				0				0		0		0		0		1	0	0	1	1	0	0		77	77	77	77	77	77	VERTIGES- PERTE DE CONNAISSANCE	77	77	77	77
28	21	12	1989	1	1		2	5		0	0				0				0				0		2		0		0		1	0	0	0	0	0	0	ECOLE	1	77	77	77	77	77	ASTHENIE	77	77	77	77
19	30	3	1998	1	1		2	3		1	0				0				0				0		0		0		0		1	1	0	0	0	0	0		1	77	77	77	77	77		77	77	77	77
22	2	3	1994	1	1		2	3		0	0				0				0				0		1		0		0		1	0	0	1	0	0	0		1	77	77	1	77	77	EPISTAXIS	77	77	77	77
23	25	3	1994	1	1		2	4		0	0				0				0				0		2		0		0		1	0	0	1	1	0	0		1	77	77	77	77	77		77	77	77	77
22	15	8	1995	1	1		2	4		0	0				0				0				1		0		0		77		1	0	0	0	0	0	0	ECOLE	0	77	77	77	77	77		77	77	77	77
20	15	10	1997	1	1		2	3		0	0				0				0				1		0		0		0		1	0	0	1	0	0	0	ECOLE	77	77	77	77	77	77		77	77	77	1
20	3	1	1997	2	1		2	3		0	0				0				0				0		0		0		0		1	0	0	1	0	0	0		1	77	77	1	77	77		77	77	77	1
23	25	8	1994	2	1		2	3		0	0				0				0				0		0		0		0		1	1	0	0	0	0	0		1	77	77	77	77	77		77	77	1	1
20	8	7	1997	1	1		4	2		1	0				0				0				0		2		0		0		0								1	77	77	77	77	77		1	77	77	77
25	10	3	1992	1	1		4	4		1	0				0				0				2		77		0		0		1	1	0	0	0	0	0		1	77	77	77	77	77	CAMPAGNE	77	77	77	77
19	13	4	1998	1	1		4	3		0	0				0				0				0		0		0		0		1	1	0	1	0	0	0		1	77	77	77	77	77	ETOURDISSEMENT,VERTIGE	77	77	1	1
19	27	2	1998	1	1		4	3		1	0				0				0				0		0		0		0		1	0	0	1	1	0	0		77	77	77	1	77	77	COLERE	77	77	1	77
19	1	1	1998	1	1		4	2		0	0				0				0				1		77		77		1		1	0	0	0	0	0	1		1	77	1	77	77	77	ARET CARDIQUE	77	77	77	77
21	13	9	1996	1	1		4	5		0	0				0				0				0		0		0		0		1	1	1	0	0	0	0		1	77	77	77	77	77		77	77	77	77
22	22	4	1995	1	1		4	3		1	0				0				0				0		0		0		77		1	1	0	0	0	0	0		1	77	77	77	77	77		77	77	1	77
21	29	5	1996	1	1		4	2		1	0				0				0				0		0		0		0		1	1	1	0	1	0	0	ECOLE	1	77	77	77	77	77	CHUTE	77	77	77	1
21	16	8	1996	1	1		4	2		0	0				0				0				0		2		0		0		1	1	0	1	1	0	0		1	77	77	77	77	77	VERTIGE,FATIGUE	77	77	77	77
20	24	4	1997	1	1		4	3		0	0				0				0				77		0		0		0		1	1	0	1	0	0	0	ECOLE	1	77	77	77	77	77		77	77	1	1
20	1	1	1997	1	1		4	3		0	0				0				0				0		77		0		2		1	0	0	1	1	0	0		1	77	77	77	77	77		77	77	77	1
22	26	9	1995	1	1		4	3		1	0				0				0				77		0		0		77		1	0	0	0	0	0	0	ENSEIGNANT	1	77	77	77	77	77		77	77	1	77
19	13	12	1998	1	1		4	2		0	0				0				0				77		77		0		0		1	1	0	0	1	0	0		1	77	1	77	77	77		77	77	77	1
21	27	6	1996	1	1		4	3		0	0				0				0				77		77		77		77		0
20	10	1	1997	1	1		4	3		1	0				0				0				1		2		0		77		1	0	0	1	0	0	0		1	77	77	77	77	77	APHASIE	77	77	77	77
21	17	11	1996	2	1		4	2		1	0				0				0				77		5	père et mère	0		0		1	0	0	1	0	0	0	ECOLE	1	77	77	77	77	77	VERTIGES- FAIBLESSE	77	77	77	77
18	31	7	1999	2	1		4	2		1	0				0				0				77		1		0		0		1	0	0	1	0	0	0		77	77	77	77	77	77		77	77	77	77
22	15	3	1995	1	1		4	5		0	0				0				0				77		77		77		77		1	1	0	1	0	0	0		1	77	77	77	77	77	PERTE DE CONNAISSANCE- BRADYCARDIE	77	77	77	77
19	17	2	1998	2	1		4	3		0	0				0				0				0		1		0		0		1	0	0	0	0	0	0	ECOLE	1	77	77	77	77	77		77	77	77	77
21	1	1	1996	1	1		4	3		0	0				0				0				0		5	père et mère	0		0		1	1	0	0	0	0	0		1	77	77	77	77	77		77	77	77	77
21	26	2	1996	1	1		4	3		0	0				0				0				0		0		0		0		1	0	0	1	0	0	0	ECOLE	77	77	77	77	77	77		77	77	77	77
27	3	11	1991	1	1		4	4		1	0				0				0				77		2		0		0		1	1	0	0	0	0	0	CAMPAGNE DE SENSIBILISATION	1	77	1	77	77	77		77	77	1	77
20	30	12	1997	1	1		4	3		0	0				0				0				77		77		0		77		1	1	0	0	0	1	0		1	77	77	77	77	77		77	77	77	1
24	11	4	1993	2	1		4	3		1	0				0				0				0		77		0		77		1	1	0	1	0	0	1		1	77	77	77	77	77		77	77	77	77
21	11	3	1997	1	1		4	5		0	0				0				0				77		77		0		0		1	1	0	0	1	0	0		1	77	77	77	77	77	TREMBLEMENT	77	77	77	77
22	17	7	1995	1	1		4	3		0	0				0				0				77		77		0		77		1	0	0	0	1	0	0		1	77	1	77	77	77		77	77	77	77
27	3	4	1990	1	1		4	5		0	0				0				0				77		77		77		77		0
22	10	1	1995	1	1		4	5		1	0				0				0				1		5	mère et père	0		0		1	0	0	0	0	0	0	ECOLE	1	77	77	77	77	77		77	77	77	77
21	30	12	1996	1	1		4	2		0	0				0				0				0		0		0		0		1	1	0	0	0	0	0		77	77	77	77	77	77		77	77	77	77
22	30	9	1995	1	1		4	5		0	0				0				0				0		0		0		0		1	0	0	1	0	0	0		1	77	77	77	77	77		77	77	77	1
24	6	4	1993	1	1		4	5		0	0				0				0				0		5	père et frère	0		0		0								1	77	77	77	77	77		77	77	77	1
20	11	9	1997	1	1		4	3		1	0				0				0				0		0		0		0		1	1	1	0	0	0	0		1	77	77	77	77	77		77	77	1	1
21	13	4	1996	1	1		4	3		0	0				0				0				2		2		0		0		1	0	0	0	0	0	0	ECOLE	1	77	77	77	77	77		77	77	77	1
21	7	3	1996	1	1		4	3		1	0				0				0				0		0		0		0		1	1	1	0	0	0	0		1	77	77	77	77	77		1	1	77	77
23	28	2	1994	1	1		4	5		1	0				0				0				0		0		0		0		1	1	0	0	0	0	0	0	1	77	77	77	77	77		77	77	77	77
29	30	10	1994	1	1		4	5		1	0				0				0				0		1		0		0		1	0	0	0	0	0	0	ECOLE	1	77	77	77	77	77		77	1	1	77
21	16	8	1996	2	1		4	3		0	0				0				0				5	père et mère	77		0		0		1	1	1	0	0	0	0		1	77	77	77	77	77	PERTE DE CONNAISSANCE	77	77	77	77
21	8	3	1996	2	1		4	4		1	0				0				0				77		77		77		77		1	0	0	0	0	0	0	ECOLE	1	1	77	77	77	77	PERTE DE CONNAISSANCE- TREMBLEMENT	77	77	77	77
24	13	6	1993	1	1		4	3		0	0				0				0				0		1		0		0		1	0	0	0	0	0	0	ECOLE	1	77	77	77	77	77		77	77	77	1
26	13	1	1991	2	1		4	5		1	0				0				0				0		0		0		0		1	0	0	1	1	0	0		1	77	1	77	77	77		77	77	77	1
21	9	4	1996	1	1		4	3		0	0				0				0				0		0		0		0		1	1	0	1	0	0	0		1	77	77	77	77	77		77	77	77	1
21	21	9	1996	2	1		4	3		0	0				0				0				0		0		0		0		1	0	0	1	0	0	0		1	77	77	77	77	77		77	77	77	1
20	25	3	1997	1	1		4	3		0	0				0				0				0		0		0		0		1	1	1	0	0	0	0		1	77	77	77	77	77		77	77	77	1
21	5	9	1996	1	1		4	3		1	0				0				0				0		0		0		0		1	0	0	1	0	0	0		1	77	77	77	77	77		77	77	77	1
18	26	4	1999	2	1		4	2		0	0				0				0				0		0		0		0		1	1	0	0	0	0	0		1	77	77	77	77	77	PERTE DE CONNAISSANCE	77	77	1	1
19	9	12	1998	1	1		4	3		0	0				0				0				0		0		0		0		1	1	0	0	0	0	0		1	77	77	77	77	77	PARALYSIE	77	77	1	1
21	30	4	1996	1	1		4	3		0	0				0				0				0		2		0		0		1	0	0	1	1	0	0		77	77	77	77	77	77		77	77	77	77
24	11	5	1993	1	1		4	5		0	0				0				0				0		2		0		0		1	0	0	1	1	0	0		1	77	77	77	77	77		77	77	77	1
24	4	11	1993	1	1		4	5		0	0				0				0				0		2		0		0		1	0	0	0	0	1	1		1	77	77	77	77	77		77	77	77	1
18	16	7	1999	1	1		4	2		0	0				0				0				2		2		0		77		1	1	0	1	0	0	0		1	77	77	77	77	77		77	77	77	1
19	28	2	1998	1	1		4	2		1	0				0				0				0		0		0		0		1	0	0	1	0	0	0	ECOLE	1	77	77	77	77	77		77	77	77	77
19	19	12	1996	1	1		4	3		0	0				0				0				0		0		0		0		1	1	0	0	0	0	0		1	77	77	77	77	77		77	77	77	77
23	16	1	1994	1	1		4	3		0	0				0				0				0		0		0		0		1	0	0	0	0	0	0	ECOLE	77	77	77	77	77	77		77	77	77	77
24	1	2	1993	1	1		4	3		1	0				0				0				0		0		0		0		1	0	0	1	0	0	0		1	77	77	1	1	77		77	77	77	1
23	16	5	1994	1	1		4	2		1	0				0				0				0		0		0		0		1	0	0	1	0	0	0		1	77	77	77	77	77		77	77	77	77
22	30	4	1995	1	1		4	4		0	0				0				0				0		0		0		0		1	0	0	1	1	0	0		77	77	77	77	77	77		77	77	77	77
21	6	10	1996	1	1		4	3		0	0				0				0				2		2		0		77		1	1	0	0	0	1	0		1	77	77	77	77	77	ASTHENIE- PERTE DE CONNAISSANCE	77	77	77	77
24	16	7	1993	1	1		4	3		1	0				0				0				2		0		2		77		1	0	0	0	1	0	0		1	77	77	77	77	77		77	77	77	77
18	13	12	1999	1	1		4	2		0	0				0				0				0		0		77		0		1	1	0	1	0	0	0	ECOLE	1	77	77	77	77	77		77	77	1	1
22	24	3	1995	1	1		4	5		1	0				0				0				0		0		0		0		0
21	17	4	1996	1	1		4	3		0	0				0				0				0		0		0		0		1	1	0	0	0	1	0		77	77	77	77	77	77		77	77	77	77
18	19	4	1999	1	1		4	2		0	0				0				0				0		1		0		77		1	0	0	1	0	0	0		1	77	77	77	77	77		77	77	77	1
18	15	6	1999	1	1		4	2		0	0				0				0				0		0		0		0		1	0	0	0	1	0	0		77	77	77	77	77	77		77	77	77	77
22	21	9	1995	1	1		4	3		1	0				0				0				77		77		0		0		1	1	0	0	0	0	0	CAMPAGNE DE SENSIBILISATION	77	77	77	77	77	77		77	77	77	1
20	28	11	1997	1	1		4	2		1	0				0				0				0		0		0		0		1	0	0	1	0	0	0		1	77	77	77	77	77		77	77	77	1
22	15	11	1995	1	1		4	5		1	0				0				0				0		77		77		77		1	1	0	0	0	0	0		77	77	77	77	77	77		77	77	77	77
20	11	4	1997	1	1		4	3		0	0				0				0				0		77		0		77		1	0	0	0	1	0	0	ECOLE	1	77	77	77	77	77		77	77	1	1
20	28	12	1996	2	1		4	3		1	0				0				0				0		0		0		0		1	0	0	1	1	0	0		1	77	77	77	77	77		77	77	77	77
20	4	3	1997	1	1		4	3		0	0				0				0				0		0		0		0		1	1	0	0	0	0	0		1	77	77	77	77	77		77	77	77	77
19	3	1	1998	2	1		4	3		1	0				0				0				0		0		0		0		1	1	0	0	0	0	0		77	77	77	77	77	77		77	77	77	77
21	25	10	1995	1	1		4	2		1	0				0				0				0		0		0		0		1	1	0	0	0	0	0		1	77	77	77	77	77		77	77	77	77
19	22	12	1998	1	1		4	2		0	0				0				0				0		0		0		0		1	1	0	0	0	0	0		1	77	77	77	77	77		77	77	77	77
21	25	4	1996	1	1		4	3		0	0				0				0				0		0		0		0		1	0	0	1	0	0	0		1	77	77	77	77	77		77	77	1	77
23	4	3	1993	1	1		4	4		1	0				0				0				0		0		0		0		1	0	0	1	0	0	0		1	77	77	77	77	77		77	77	77	77
20	5	11	1997	1	1		4	4		1	0				0				0				0		0		0		0		1	0	0	1	0	0	0		1	77	77	77	77	77		77	77	77	1
21	4	1	1996	1	1		4	3		0	0				0				0				2		2		77		0		1	0	0	1	0	0	0		1	77	77	77	77	77		77	77	77	1
18	25	11	1999	1	1		4	3		1	0				0				0				0		0		0		0		1	0	0	0	1	0	0		1	77	77	77	77	77		77	77	77	77
20	5	5	1997	1	1		4	2		0	0				0				0				0		0		0		0		0
25	21	6	1992	1	1		4	3		0	0				0				0				0		0		0		0		1	0	0	1	0	0	0		1	77	77	77	77	77		77	1	77	1
23	11	2	1994	1	1		4	3		0	0				0				0				77		77		77		77		1	0	0	0	0	0	0	ECOLE	1	77	77	77	77	77		77	77	77	77
19	1	3	1998	2	1		4	2		1	0				0				0				0		1		0		0		1	0	0	1	0	0	0		1	77	1	77	77	77	VERTIGES - DOULEURS THORACIQUES	77	77	77	1
21	4	1	1996	1	1		4	2		1	0				0				0				0		0		0		0		0
23	29	6	1994	1	1		4	3		1	0				0				0				2		2		0		0		1	1	0	1	0	1	0		77	77	77	77	77	77		77	77	77	77
20	26	2	1997	1	1		4	3		1	0				0				0				0		0		0		0		0
19	14	3	1998	1	1		4	3		0	0				0				0				0		0		0		0		1	1	0	0	0	0	0		1	77	77	77	77	77		77	77	77	77
20	19	7	1999	2	1		4	3		1	0				0				0				0		2		0		0		1	1	0	0	0	0	0		1	77	77	77	77	77		77	77	77	77
27	21	12	1990	1	1		4	3		0	0				0				0				0		0		0		0		1	0	0	1	0	0	0		1	77	77	77	77	77	PARALYSIE	77	77	77	77
23	26	3	1994	1	1		4	3		1	0				0				0				0		0		0		0		1	1	0	0	0	0	0		1	77	77	77	77	77		77	77	77	77
22	26	2	1995	1	1		4	2		1	0				0				0				0		2		0		0		1	0	0	1	0	0	0		1	77	77	77	77	77	PERTE DE CONNAISSANCE	77	77	77	77
21	21	3	1996	1	1		4	4		1	0				0				0				1		0		0		77		1	0	0	1	0	0	0		77	77	77	77	77	77	COLERE	77	77	77	77
22	27	12	1995	1	1		4	4		1	0				0				0				0		0		77		0		1	0	0	0	0	0	0	ECOLE	1	77	77	77	77	77		1	1	77	77
21	6	8	1996	1	1		4	3		1	0				0				0				0		1		0		0		1	1	0	0	0	0	0		1	77	77	77	77	77		77	77	1	77
24	1	1	1993	1	1		4	3		0	0				0				0				0		0		0		0		1	0	0	0	0	0	1		1	77	77	77	1	77	CEPHALEES- AVC	77	77	1	1
20	10	9	1997	1	1		4	2		1	0				0				0				0		0		0		0		1	0	0	0	0	0	0	ECOLE	1	77	77	77	77	77		77	77	1	1
21	8	6	1996	1	1		4	3		0	0				0				0				0		0		0		0		1	1	0	0	0	0	0		1	77	77	77	77	77		77	77	77	77
19	18	12	1998	1	1		4	2		0	0				0				0				0		2		0		77		1	0	0	1	0	0	0		1	77	77	77	77	77	NERVOSITE	77	77	77	77
22	17	11	1995	1	1		4	4		1	0				0				0				0		0		0		0		1	0	0	1	1	0	0		1	77	77	77	77	77	PERTE DE CONNAISSANCE	77	77	77	77
21	22	3	1996	1	1		4	3		0	0				0				0				0		0		0		0		1	0	0	0	0	0	0	ECOLE	1	77	77	77	77	77		77	77	77	1
22	25	10	1995	1	1		4	3		0	0				0				0				0		0		0		0		1	0	0	0	0	0	1		1	77	77	77	77	77		77	77	1	77
19	27	8	1998	1	1		4	3		1	0				0				0				0		0		0		0		1	0	0	0	0	0	0	AU COURS	1	77	77	77	77	77		77	77	77	77
19	18	4	1998	2	1		4	3		1	0				0				0				77		1		0		77		1	1	0	1	0	0	0		1	1	77	77	77	77	FIEVRE- ASTHENIE	77	77	77	77
18	16	8	1999	1	1		4	2		0	0				0				0				0		0		0		0		1	0	0	1	0	0	0		1	77	77	77	77	77		77	77	77	77
18	2	3	1999	1	1		4	2		0	0				0				0				0		0		0		0		1	0	0	1	0	0	0		1	77	77	77	77	77		77	77	77	77
18	19	5	1998	1	1		4	2		0	0				0				0				77		77		0		0		1	0	0	0	0	0	0	AU COURS	1	77	77	77	77	77		77	77	77	77
20	24	3	1997	2	1		4	4		1	0				0				0				0		0		0		0		1	1	0	0	0	0	0		1	0	0	0	0	0	DOULEURS THORACIQUE	77	77	1	77
22	9	1	1995	2	1		4	3		1	0				0				0				77		0		0		0		1	0	0	0	0	1	0	AU COURS	1	77	77	77	77	77		77	77	77	77
19	9	4	1998	1	1		4	3		0	0				0				0				0		0		0		0		1	0	0	0	1	0	0		77	77	77	77	77	77		77	77	77	77
20	20	12	1997	1	1		6	3		0	0				0				0				0		1		0		0		1	1	0	1	0	0	0	AU COURS	1	1	77	1	77	77	ACCOUPHENE	77	77	1	77
21	6	1	1996	1	1		4	3		0	0				0				0				0		0		0		0		1	0	0	0	1	0	0		77	77	77	77	77	77		77	77	77	77
20	21	10	1997	2	1		4	3		0	0				0				0				0		5	père et mère	0		0		1	0	0	1	0	0	0		1	77	1	77	77	77		77	77	1	77
21	9	2	1996	1	1		4	2		1	0				0				0				0		1		0		0		1	0	0	1	0	0	0		77	77	77	77	77	77		77	77	1	77
18	22	1	1999	1	1		4	2		0	0				0				0				0		0		0		0		1	0	0	0	1	0	0	CONFERENCE	1	77	77	77	77	77		77	77	77	77
23	1	7	1994	2	1		4	3		1	0				0				0				1		1		0		0		1	1	0	1	0	0	0		1	77	77	77	77	77		77	77	77	1
22	19	11	1995	1	1		4	3		1	0				0				0				1		0		0		0		1	0	0	1	1	0	0		1	77	77	77	77	77		77	77	77	1
21	7	12	1996	1	1		4	3		0	0				0				0				0		2		0		0		1	1	0	0	0	0	0		77	77	77	77	77	77		77	77	77	77
23	27	1	1994	1	1		4	3		1	0				0				0				0		2		0		77		1	0	0	1	0	0	0		1	77	77	77	77	77		77	77	77	77
24	28	1	1993	1	1		4	3		0	0				0				0				0		2		0		0		1	0	0	1	1	0	0		1	77	77	77	77	77		77	77	77	77
25	30	10	1992	1	1		4	3		1	0				0				0				0		2		0		0		1	0	0	1	0	1	0		1	77	77	77	77	77		77	77	77	77
24	30	1	1993	1	1		4	5		1	0				0				0				0		0		0		0		1	1	0	1	0	0	0		1	77	77	77	77	1		77	77	1	77
23	19	5	1994	1	1		4	6	6ÈME ANNEE	0	0				0				0				0		0		0		0		1	1	1	0	0	1	1		1	77	77	77	77	77		77	77	77	1
21	26	6	1996	1	1		4	3		0	0				0				0				0		0		0		0		1	0	0	0	1	0	0		1	77	77	1	77	77	ETOUFFEMENT	77	77	1	77
22	26	12	1995	1	1		4	2		1	0				0				0				0		0		0		0		1	0	0	0	0	1	0	ECOLE	1	77	77	77	77	77		77	77	77	1
20	26	7	1997	1	1		4	2		0	0				0				0				0		0		0		0		1	1	0	0	0	0	0		1	77	77	77	77	77	PRECORDIALGIE	77	77	77	77
19	8	6	1998	1	1		4	3		1	0				0				0				0		1		77		77		1	1	0	1	0	1	0		1	77	77	77	77	77		77	77	77	1
22	26	1	1995	1	1		4	4		0	0				0				0				0		0		0		0		1	0	0	1	0	0	0		1	77	77	77	77	77		77	77	1	77
20	4	5	1997	1	1		4	3		0	0				0				0				0		0		0		0		1	0	0	1	0	0	0		1	77	77	77	77	77	FIEVRE	77	77	77	77
20	27	1	1997	1	1		4	3		0	0				0				0				77		77		77		77		1	0	0	1	0	0	0		77	77	77	77	77	77		77	77	1	77
24	17	3	1993	1	1		4	4		1	0				0				0				0		0		0		0		1	1	0	0	0	0	0	ECOLE	1	77	77	77	77	77	POULS RAPIDE	77	77	1	77
20	11	6	1997	1	1		4	3		0	0				0				0				0		0		0		77		1	0	0	1	0	0	1		1	77	77	77	77	1		1	77	1	0
23	26	9	1994	2	1		4	5		1	0				0				0				0		1		1		77		1	0	0	1	1	0	1		1	77	77	77	77	77		77	77	77	1
21	8	10	1996	1	1		4	3		1	0				0				0				0		0		0		0		1	1	0	0	1	0	0	ECOLE	1	77	77	77	77	77		77	77	77	77
19	13	6	1998	1	1		4	3		1	0				0				0				1		0		0		0		1	1	0	1	0	0	0		1	77	77	77	77	77		77	77	1	77
21	15	6	1996	1	1		4	3		1	0				0				0				0		0		0		0		1	0	0	1	1	0	0	ECOLE	1	77	77	77	77	77		77	77	77	77
20	6	4	1997	1	1		4	2		1	0				0				0				0		0		0		0		0
21	2	2	1996	2	1		4	2		1	0				0				0				0		0		0		0		1	1	0	0	1	0	0		0	77	77	77	1	77		77	77	77	1
18	20	6	1999	2	1			2		1	0				0				0				0		0		0		0		1	0	0	0	0	0	0	ECOLE	1	77	77	77	77	77		77	77	77	77
22	12	9	1995	2	1		4	5		1	0				0				0				0		5	père et mère	0		0		1	1	0	1	0	0	0		1	77	77	77	77	77		77	77	1	77
22	22	5	1998	2	1		4	3		0	0				0				0				0		1		0		0		1	1	0	1	1	0	0		1	77	77	77	1	77		77	1	1	77
21	6	11	1996	2	1		4	5		0	0				0				0				0		0		0		0		1	1	0	0	0	0	0	ECOLE	1	77	77	77	77	77		77	77	77	1
20	11	5	1997	1	1		4	2		0	0				0				0				0		0		0		0		1	0	0	0	0	0	0	ECOLE	0	77	77	77	77	77		77	77	1	77
22	1	1	1995	1	1		4	5		0	0				0				0				0		0		0		0		1	1	0	0	1	0	0		1	77	77	77	77	77		77	77	77	77
20	19	8	1997	1	1		4	3		0	0				0				0				0		0		0		0		1	1	0	0	0	0	0		1	77	77	77	77	77		77	77	77	77
23	13	7	1994	1	1		4	5		0	0				0				0				0		0		0		0		1	0	0	0	0	0	0	ECOLE	1	77	77	77	77	77		77	77	1	77
25	15	2	1992	1	1		4	2		1	0				0				0				0		0		0		0		1	0	0	0	0	0	0	ECOLE	1	77	77	77	77	77		77	77	77	77
24	5	12	1993	1	1		4	3		1	0				0				0				0		0		0		0		1	0	0	1	0	0	0		1	77	77	77	77	77		77	77	77	1
21	14	11	1996	1	1		4	2		1	0				0				0				2		2		0		0		1	0	0	0	0	0	1	ECOLE,CAMPAGNE	1	77	1	77	77	77		77	77	77	77
19	18	1	1998	1	1		4	3		0	0				0				0				0		0		0		0		1	1	0	0	0	0	0		1	77	77	77	77	77		77	77	77	1
20	28	12	1996	1	1		4	3		1	0				0				0				2		0		0		77		1	0	0	1	1	0	0		77	77	77	77	77	77		77	77	1	77
24	12	6	1993	1	1		4	3		1	0				0				0				0		0		0		0		1	0	0	1	0	0	0		77	77	77	77	77	77		77	77	77	77
27	1	1	1990	1	1		4	5		1	0				0				0				0		0		0		0		1	0	0	0	1	0	0		77	77	77	77	77	77		77	77	77	1
20	24	10	1997	1	1		4	3		0	0				0				0				0		0		0		77		1	1	0	0	0	0	0		77	77	77	77	77	77		77	77	77	77
19	12	3	1998	1	1		4	3		0	0				0				0				0		0		0		77		1	0	0	0	0	0	0	ECOLE	1	77	77	77	77	77	VERTIGE	77	77	77	77
21	15	11	1996	1	1		4	3		0	0				0				0				0		77		0		0		1							CAMPAGNE	77	77	77	77	77	77		77	77	77	77
25	24	2	1992	2	1		4	5		0	0				0				0				0		0		0		0		1	1	0	0	0	0	0		77	1	77	77	77	77		77	77	77	77
22	1	5	1995	2	1		4	4		0	0				0				0				0		1		0		0		1	1	1	0	0	0	0	ECOLE	77	77	77	77	77	77	TRANSPIRATION,MAL A MARCHER,VERTIGE	77	77	77	1
20	3	10	1997	1	1		4	3		0	0				0				0				0		77		0		0		1	1	0	0	0	0	0	AFFICHES	1	77	77	77	77	77	PARALYSIE,SURPOIDS,FATIGUE,STRESS	77	1	1	77
19	20	1	1998	1	1		4	2		0	0				0				0				1		0		0		0		1	0	0	0	0	0	0	CAMPAGNE,ECOLE	1	77	77	77	77	77		77	77	77	77
27	18	6	1990	2	1		4	5		0	0				0				0				0		0		0		0		1	0	0	0	1	0	0		1	77	77	77	77	77		77	77	77	77
20	20	10	1997	1	1		4	3		0	0				0				0				0		0		0		0		1	1	0	0	0	0	0	AFFICHE,CAMPAGNE	1	77	77	77	77	77		77	1	77	1
19	23	4	1998	1	1		4	2		0	0				0				0				0		0		0		0		1	0	0	0	1	0	0	ECOLE	1	77	77	77	77	77		77	77	1	77
22	22	6	1995	1	1		4	3		0	0				0				0				0		0		0		77		1	0	0	1	0	0	0		1	77	77	77	77	77		77	77	1	77
22	11	12	1994	1	1		4	4		1	0				0				0				0		0		0		0		1	1	0	0	0	0	1		1	77	77	77	77	77		77	77	77	77
25	26	11	1992	1	1		4	2		1	0				0				0				5		5		1		2		1	0	0	0	1	0	0		1	77	77	77	77	77		77	77	77	77
20	7	12	1996	1	1		4	3		1	0				0				0				0		0		0		0		1	0	0	0	1	0	0	AFFICHE	1	77	77	77	77	77		77	77	77	77
21	14	1	1996	1	1		4	4		1	0				0				0				0		0		77		0		0
21	20	2	1996	1	1		4	4		1	0				0				0				0		0		0		0		1	0	0	0	0	0	0	ECOLE	1	77	77	77	77	77		77	77	77	77
22	2	1	1995	1	1		4	3		1	0				0				0				1		0		0		0		0
22	10	9	1995	1	1		4	3		0	0				0				0				0		0		0		0		1	0	0	0	0	0	0	ECOLE	1	77	77	77	77	77		77	77	77	1
23	13	11	1993	1	1		4	3		0	0				0				0				0		0		0		0		1	0	0	0	1	0	0		1	77	77	77	77	77		77	77	77	77
21	8	11	1996	1	1		4	3		0	0				0				0				0		5		0		0		1	0	0	1	0	0	0		1	77	77	77	77	77		77	77	77	77
22	23	8	1995	1	1		4	3		0	0				0				0				0		2		0		0		1	1	0	0	0	0	0		1	77	77	77	77	77	PARALYSIE	77	77	77	1
18				1	1		4	3		0	0				0				0				77		1		0		0		0
21	12	11	1996	1	1		4	3		1	0				0				0				0		0		0		0		0
21	24	7	1996	1	1		4	2		1	0				0				0				0		0		0		0		1	0	0	1	0	0	0		1	77	77	77	77	77		77	77	77	77
25	8	7	1996	1	1		4	2		1	0				0				0				0		2		0		0		1	0	0	1	0	0	0	ECOLE	1	77	1	77	77	77		77	77	77	1
24	30	6	1993	1	1		4	5		1	0				0				0				0		1		0		0		1	1	0	0	0	0	0		1	77	77	1	1	77	PARALYSIE	77	77	1	1
24	1	5	1993	1	1		4	5		1	0				0				0				0		0		0		0		1	0	0	0	1	0	0		1	77	77	77	77	77		77	77	77	77
23	25	2	1994	1	1		4	5		1	0				0				0				0		0		0		0		0
19	15	3	1998	1	1		4	2		1	0				0				0				0		0		0		0		1	1	0	0	0	0	0		1	77	77	77	77	77		77	77	77	1
24	17	2	1993	1	1		4	5		0	0				0				0				0		0		0		0		1	1	0	0	1	1	0		1	77	77	77	77	77	VERTIGE,LOURDEUR	77	77	1	1
21	29	6	1996	1	1		4	4		1	0				0				0				0		0		0		0		1	0	0	0	1	0	0		1	77	77	77	77	77		77	77	77	77
22	9	7	1995	1	1		4	2		1	0				0				0				0		0		0		0		0
21	13	4	1996	1	1		4	2		0	0				0				0				0		0		1		0		1	1	0	0	0	0	0		1	77	77	77	77	77		77	77	77	77
21	2	12	1996	1	1		4	4		0	0				0				0				0		0		0		0		1	1	0	0	0	0	0		77	77	77	77	77	77	TREMBLEMENT	77	77	1	1
27	29	3	1990	1	1		4	5		1	0				0				0				0		0		0		0		1	0	0	1	0	0	0		1	77	77	77	77	77		77	77	77	77
20	14	4	1997	1	1		4	2		0	0				0				0				0		0		0		0		1	1	0	0	0	0	0		0	77	77	77	77	77		77	77	77	77
23	5	3	1994	1	1		4	5		0	0				0				0				0		0		0		0		1	1	0	0	0	0	0		1	77	77	77	77	77		77	77	77	77
23	3	6	1994	1	1		4	3		1	0				0				0				0		0		0		2		1	1	0	0	0	0	0		77	77	77	77	77	77		77	77	77	1
19	17	12	1998	1	1		4	3		1	0				0				0				77		1		1		77		1	0	0	1	1	0	0		77	77	77	77	77	77	VERTIGE,PERTE DE CONNAISSANCE	77	77	77	77
22	27	6	1995	2	1		4	5		0	0				0				0				0		0		0		77		1	1	0	0	0	0	0		1	77	77	77	77	77	CRISE CARDIAQUE	77	77	77	77
24	10	8	1993	1	1		4	3		0	0				0				0				0		0		0		0		1	0	0	1	0	0	0		1	77	77	77	77	77		77	77	77	77
20	23	2	1997	1	1		2	4		1	0				0				0				0		1		0		0		1	0	0	1	0	0	0		1	77	77	77	77	77		77	77	1	1
19	17	12	1998	1	1		4	2		0	0				0				0				0		0		0		0		1	1	0	0	0	0	0		77	77	77	77	77	77		77	77	77	77
18	12	12	1998	1	1		2	2		1	0				0				0				0		0		0		0		1	0	0	1	0	0	0		1	77	77	77	77	77		77	77	77	1
23	3	3	1994	1	1		4	5		0	0				0				0				0		0		0		0		1	0	0	1	0	0	0		1	77	77	77	77	77	PERTE DE CONNAISSANCE	77	77	1	77
20	31	10	1997	1	1		4	3		0	0				0				0				0		77		0		77		1	0	0	0	0	0	0	ECOLE	1	77	77	77	77	77		77	77	77	77
21	18	10	1996	1	1		4	2		1	0				0				0				0		0		0		0		1	0	0	0	0	0	0	ECOLE	1	77	77	77	77	77		77	77	1	77
23	21	1	1994	1	1		4	5		1	0				0				0				0		1		0		0		1	0	0	0	0	0	0	ECOLE	0	77	77	77	77	77	EPIGASTRALGIE,PARALYSIE	77	77	1	77
22	16	5	1995	1	1		2	3		1	0				0				0				0		0		0		0		1	0	0	0	0	0	0	ECOLE	1	77	1	77	77	77	DISTENSION ABDOMINALE	1	1	1	77
25	9	10	1992	1	1		4	5		0	0				0				0				0		0		0		0		1	1	0	0	0	0	0		1	77	77	77	77	77		77	77	77	77
23	15	3	1994	1	1		4	2		0	0				0				0				0		0		0		0		1	1	0	0	0	0	0		1	77	77	77	77	77		77	77	77	77
20	4	11	1997	1	1		4	2		0	0				0				0				0		0		0		0		1	0	0	1	0	0	0		1	77	77	77	77	77	PARALYSIE	77	77	77	1
23	16	1	1994	1	1		2	5		1	0				0				0				0		1		0		0		1	0	0	1	1	0	0		1	77	77	77	77	77	AVC	77	77	77	1
18	10	4	1998	1	1		4	2		0	0				0				0				0		0		0		0		1	1	0	0	0	0	0		77	77	77	77	77	77		77	77	77	77
19	15	4	1998	2	1		4	3		1	0				0				0				0		2		0		0		1	0	0	1	0	0	0		0	77	77	77	77	77	PERTE DE CONNAISSANCE	77	77	77	77
22	16	8	1995	1	1		4	3		0	0				0				0				0		0		0		0		1	1	0	0	1	0	0		1	77	77	77	77	77	PARALYSIE	77	77	77	1
20	7	8	1997	1	1		4	3		1	0				0				0				0		0		0		77		1	0	0	0	0	0	0	ECOLE	77	77	77	77	77	77		77	77	77	77
21	13	6	1996	1	1		4	5		1	0				0				0				0		0		0		77		1	0	0	0	0	0	0	CAMPAGNE DE SENSIBILISATION	1	77	77	77	77	77		77	77	77	77
18	28	7	1999	2	1		4	2		0	0				0				0				0		1		0		77		1	1	0	0	0	0	0		77	77	77	77	77	77		77	77	77	1
24	28	12	1993	1	1		4	5		0	0				0				0				2		0		0		2		1	0	0	1	0	0	0		1	77	77	1	77	77	PRECORDIALGIE	77	77	77	1
19	1	7	1998	1	1		4	3		0	0				0				0				0		0		0		0		1	0	0	0	1	0	0		0	77	77	77	77	77		77	77	77	1
19	15	11	1998	1	1		2	2		0	0				0				0				0		1		0		0		1	0	0	1	0	0	0		1	77	77	77	77	77	PARALYSIE	77	77	1	77
21	6	7	1996	1	1		4	3		0	0				0				0				0		0		0		0		1	0	0	0	0	0	0	JOURNEE DE SENSIBILISATION	0	77	77	77	77	77	ASTHENIE	77	77	77	1
25	11	3	1992	1	1		4	3		1	0				0				0				0		0		0		0		1	1	0	1	0	0	0		1	77	77	77	77	77	PARALYSIE	77	77	77	77
21	1	11	1996	1	1		4	3		1	0				0				0				0		0		0		0		1	1	0	1	0	0	0		1	77	77	1	77	77		77	77	77	77
21	19	3	1996	1	1		4	3		0	0				0				0				77		77		77		77		1	1	0	1	0	0	0		1	77	77	77	77	77	OEDEME DES MEMBRES INFERIEURS,VERTIGE	77	77	77	1
21	17	4	1996	1	1		4	4		1	0				0				0				0		0		0		0		1	1	0	1	1	0	0		1	77	77	77	77	77	SYNCOPE	77	77	77	77
21	9	12	1996	1	1		4	2		0	0				0				0				0		77		0		0		1	1	0	0	1	0	0		1	77	77	1	77	77		77	77	1	1
21	24	6	1996	2	1		4	5		1	0				0				0				2		2		0		0		1	1	0	1	0	0	0		1	77	77	77	77	77		77	77	77	77
21	4	1	1996	1	1		4	4		1	0				0				0				0		0		0		0		1	0	0	0	0	0	0	ECOLE	1	77	1	77	77	77	ELEPHANTIASIS,VERTIGE	77	77	77	77
21	17	8	1996	1	1		4	4		1	0				0				0				0		77		0		0		1	1	0	1	0	0	0		1	77	77	77	77	77	SYNCAPE	77	77	77	77
22	11	7	1995	1	1		4	5		1	0				0				0				0		1		0		0		1	0	0	0	1	0	0		1	77	77	77	77	77	PARALYSIE,trouble de sensation	77	77	77	77
22	5	4	1994	1	1		4	3		1	0				0				0				0		0		0		77		1	0	0	0	0	0	0	ECOLE	1	77	77	77	77	77	PARALYSIE	77	77	1	77
19	31	12	1998	1	1		4	2		1	0				0				0				0		77		0		1		1	0	0	0	0	0	0	ECOLE	1	77	77	1	77	77	DOULEUR THORACIQUE	77	77	1	1
19	22	8	1998	1	1		2	2		1	0				0				0				0		77		0		0		1	1	0	0	0	1	0		1	77	77	77	77	77	ASTHENIE	77	77	77	1
26	5	5	1991	1	1		4	5		0	0				0				0				0		0		0		0		1	1	0	0	0	0	0		77	77	77	77	77	77		77	77	77	77
22	2	9	1995	1	1		4	3		0	0				0				0				0		0		0		0		1	1	0	1	0	0	0		1	77	77	77	77	77		77	77	77	77
20	1	9	1997	1	1		4	3		0	0				0				0				0		2		77		2		1	1	0	0	0	0	0	ECOLE	1	1	77	77	77	77	BOURDONNEMENT,CRAMPES	77	77	77	77
18	10	12	1999	1	1		4	2		0	0				0				0				0		0		0		0		1	1	0	1	0	0	0	ECOLE	1	77	77	77	77	77		77	77	1	77
19	12	6	1998	1	1		4	3		0	0				0				0				0		77		0		0		1	1	0	1	0	0	0		1	77	77	77	77	77		77	77	1	1
19	9	11	1998	1	1		4	2		1	0				0				0				0		2		0		0		1	0	0	1	0	0	0	ECOLE	1	1	77	77	77	77	DOULEUR AU DENT,ASTHENIE	77	77	77	77
22	22	11	1995	2	1		4	4		1	0				0				0				2		0		0		77		1	1	0	0	0	0	1	ECOLE	1	77	77	77	77	77	FATIGUE	77	77	1	77
18	8	4	1999	2	1		4	2		1	0				0				0				0		77		0		0		1	1	0	1	0	0	0		1	77	77	77	77	77		77	77	77	77
22	20	11	1995	1	1		4	3		1	0				0				0				0		0		0		0		1	0	0	0	1	0	0		1	77	77	77	77	77	ASTHENIE,SURPOIDS	77	77	1	77
22	26	7	1995	1	1		4	5		1	0				0				0				0		0		0		0		1	0	0	0	1	0	0		1	77	1	1	77	77		77	77	77	77
26	8	8	1991	1	1		4	5		0	0				0				0				0		0		0		0		1	1	0	0	0	0	0	ECOLE	1	77	77	77	77	77	VERTIGE,CHALEUR,ASTHENIE	77	1	77	77
20	20	3	1997	1	1		4	2		0	0				0				0				0		77		0		0		1	1	0	0	0	0	0		1	77	77	77	77	77		77	77	77	77
22	11	7	1995	1	1		4	5		0	0				0				0				0		77		0		0		1	1	0	0	1	0	0		1	77	77	77	77	77	STRESS,DECONCENTRATION	77	77	1	1
20	15	8	1997	1	1		4	2		1	0				0				0				0		0		0		0		1	0	0	1	0	0	0		1	77	77	77	77	77		77	77	1	77
21	1	11	1996	1	1		4	5		0	0				0				0				0		0		0		77		1	1	0	0	0	0	0		1	77	77	77	77	77		77	77	77	77
21	7	7	1996	1	1		4	3		1	0				0				0				0		2		0		0		1	0	0	1	0	0	0		1	77	77	77	77	77	DOULEUR THORACIQUE,PEUR	77	77	77	77
21	20	12	1996	1	1		4	3		1	0				0				0				0		0		0		0		0
18	14	4	1999	2	1		4	2		0	0				0				0				0		2		0		0		1	0	0	1	1	0	0	ECOLE	1	77	77	77	77	77		77	77	77	1
21	21	7	1996	1	1		4	4		1	0				0				0				0		0		0		0		1	1	0	0	0	0	0		1	77	77	77	77	77		77	77	77	77
25	5	9	1992	1	1		4	2		1	0				0				0				0		1		0		0		1	0	0	0	0	0	0	CAR DE TRANSPORT	1	77	77	77	77	77	FIEVRE	77	77	77	77
21	17	11	1996	1	1		4	3		1	0				0				0				0		0		0		0		1	0	0	0	1	0	0		1	77	77	77	77	77		77	77	77	77
21	21	5	1996	1	1		4	2		1	0				0				0				0		0		0		0		1	1	0	0	0	0	0	ECOLE	1	77	77	77	77	77		77	77	77	77
19	22	8	1998	2	1		4	3		1	0				0				0				0		0		0		0		1	1	0	0	0	0	0	ECOLE	1	77	77	77	77	77	VERTIGE	77	77	1	77
19	22	7	1998	1	1		4	3		1	0				0				0				0		0		0		0		1	0	0	1	0	0	0		1	77	77	77	77	77		77	77	1	77
21	9	9	1996	1	1		4	3		1	0				0				0				0		2		0		0		1	0	0	1	0	0	0		1	77	77	77	77	77		77	77	77	77
24	20	10	1993	1	1		4	4		1	0				0				0				0		0		0		0		1	0	0	1	0	0	0		1	77	77	77	77	77	PERTE DE CONNAISSANCE	77	77	77	77
23	1	9	1995	1	1		4	4		1	0				0				1	2014	0		0		2		0		77		1	0	0	1	0	0	0	ECOLE	77	77	77	77	77	77		77	77	77	77
20	11	8	1997	1	1		4	2		1	0				0				0				0		0		77		0		1	1	0	0	0	0	0	ECOLE	1	77	77	77	77	77	CRISE CARDIAQUE	1	77	77	77
23	5	8	1994	1	1		4	3		0	0				0				0				0		2		0		0		1	0	0	1	0	0	0		1	77	77	77	77	77	OEDEMES	77	77	77	1
19	23	6	1998	1	1		4	2		1	0				0				0				0		0		0		0		1	0	0	0	0	0	0	ECOLE	0	77	77	77	77	77		77	77	77	77
26	6	7	1991	1	1		4	3		1	0				0				0				0		77		0		0		1	0	0	0	0	0	0	ECOLE	1	77	77	77	77	77		77	77	77	77
19	23	11	1998	1	1		4	3		1	0				0				0				0		0		2		0		1	1	0	0	0	0	0		1	77	77	77	77	77		77	77	77	77
19	1	10	1998	1	1		4	2		1	0				0				0				0		0		0		0		1	0	0	1	0	0	0		1	77	77	77	77	77		1	77	77	77
22	13	5	1995	1	1		4	5		0	0				0				0				0		0		0		0		1	1	0	0	0	0	0		1	77	77	77	77	77		77	77	77	1
26	13	1	1991	2	1		4	5		1	0				0				0				0		0		0		0		1	0	0	1	0	0	0		1	77	77	77	77	77	PARALYSIE	77	77	77	1
19	28	5	1998	1	1		4	3		0	0				0				0				0		1		0		0		1	0	0	1	1	0	0		1	77	77	1	77	77	COLERE,FATIGUE	77	77	77	1
27	12	9	1990	1	1		4	5		1	0				0				0				0		0		0		0		1	0	0	0	1	0	0	ECOLE	1	77	77	77	77	77	VERTIGE	77	77	77	1
32	31	5	1985	1	3	ABIDJAN	5	6	SIXIEME ANNEE	1	0				0				0				0		0		0		0		1	1	0	0	0	0	0		1	77	77	77	77	77	PARALYSIE	77	77	77	1
18	5	6	1999	1	1		1	2		0	0				0				0				0		0		0		0		1	0	0	0	0	0	0	ECOLE	1	1	77	77	77	77		77	77	77	77
22	6	7	1995	1	1		4	3		1	0				0				0				0		5	père et mère	0		1		1	0	0	1	0	0	0		77	1	77	77	77	77		77	77	1	77
22	19	9	1995	1	1		1	3		1	0				0				0				0		0		0		0		1	0	0	0	0	0	0	ECOLE	1	77	77	77	77	77		77	77	77	77
22	12	9	1995	1	1		1	2		0	0				0				0				77		77		77		77		1	1	0	1	0	0	0		1	77	77	77	77	77		77	77	77	1
21	17	12	1996	1	1		1	2		0	0				0				0				77		77		77		77		1	0	0	0	0	0	0	ECOLE	1	77	77	77	77	77		77	77	77	77
21	19	12	1996	2	1		1	3		1	0				0				0				0		0		0		0		1	0	0	0	1	0	0		0	77	77	77	77	77		77	77	77	77
21	16	6	1996	2	1		1	3		0	0				0				0				0		0		0		0		1	1	0	0	1	0	0		77	77	77	77	77	77	PARALYSIE FACIALE	77	77	77	1
24	25	2	1993	1	1		1	3		0	0				0				0				0		0		0		0		1	1	0	0	0	0	0		77	77	77	77	77	77		77	77	77	1
18	29	4	1999	1	1		1	1		0	0				0				0				0		77		77		0		1	0	0	1	0	0	0		1	77	77	1	77	77		77	77	77	1
21	23	10	1996	1	1		1	3		1	0				0				0				0		0		0		0		1	0	0	1	0	0	0		1	77	77	77	77	77	PERTE DE CONNAISSANCE- PARESTHESIE	77	77	77	77
20	14	4	1997	2	1		1	1		1	0				0				0				0		0		0		0		1	0	0	0	1	0	0		77	77	77	77	77	77		77	77	77	77
25	22	10	1992	1	1		1	3		0	0				0				0				0		0		0		0		1	1	0	1	0	0	0	ECOLE	1	77	77	77	77	77		77	77	77	1
21	11	9	1996	2	1		1	3		0	0				0				0				0		0		0		0		1	1	0	0	0	0	0		1	77	77	77	77	77	ARRET CARDIAQUE	77	77	77	1
21	17	5	1996	1	1		1	3		0	0				0				0				0		0		0		0		1	1	0	0	1	0	0		1	77	77	77	77	77		77	77	77	77
19	13	1	1998	1	1		1	1		0	0				0				0				2		2		0		0		1	0	0	0	0	0	0	ECOLE	77	77	77	77	77	77		77	77	77	77
21	27	12	1996	1	1		1	1		1	0				0				0				2		0		0		0		1	1	0	0	1	0	0		1	77	77	77	77	77		77	77	1	1
19	28	3	1998	2	1		1	1		1	0				0				0				2		0		0		0		1	0	0	0	1	0	0		1	77	77	77	77	77		77	77	77	1
19	14	4	1998	2	1		1	3		1	0				0				0				0		1		1		0		1	1	0	0	0	0	0		1	77	77	77	77	77		77	77	77	77
21	17	8	1996	2	1		1	3		1	0				0				0				5	père et frère	1		0		0		1	1	0	1	0	0	0		1	77	77	77	77	1		77	77	77	1
21	2	4	1996	2	1		1	3		0	0				0				0				0		2		0		0		1	1	0	1	0	0	0		1	77	77	77	77	77		77	77	77	1
20	9	7	1997	1	1		1	3		0	0				0				0				0		0		0		0		1	1	0	0	1	0	0		1	77	77	77	77	77		77	77	77	77
18	10	10	1999	1	1		1	1		1	0				0				0				0		1		0		0		1	0	0	1	0	0	0	ECOLE	0	77	77	77	77	77		77	77	77	1
18	3	6	1990	1	1		1	1		0	0				0				0				1		1		0		0		1	1	0	0	1	0	0		1	77	77	77	77	1		77	77	77	77
18	15	1	1999	2	1		1	1		0	0				0				0				0		0		0		0		1	1	0	0	1	0	0		1	77	77	77	77	77		77	77	77	77
18	29	10	1999	1	1		1	1		0	0				0				0				0		2		0		0		1	0	0	1	0	0	0		1	77	77	77	77	77		77	77	77	77
22	23	1	1995	1	1		1	4		0	0				0				0				0		0		0		0		1	1	0	0	0	0	0		1	77	77	77	77	77		77	77	77	77
20	18	12	1997	1	1		1	1		0	0				0				0				0		1		0		0		1	0	0	0	0	0	0	ECOLE	77	77	77	77	77	77		77	77	77	77
24	10	11	1992	1	1		1	3		0	0				0				0				1		1		0		77		1	0	0	0	1	0	0		1	1	77	77	77	77	POLYARTHARLGIE- DOULEURS THORACIQUES	77	77	77	1
20	8	8	1997	1	1		1	1		0	0				0				0				0		0		0		0		1	1	0	0	1	0	0		1	77	1	77	77	77		77	77	1	1
18	7	12	1998	1	1		1	2		0	0				0				0				0		0		0		0		1	0	0	0	1	0	0		1	77	77	77	77	77		77	77	77	77
19	24	9	1998	1	1		1	1		0	0				0				0				0		0		0		2		1	1	0	0	0	0	0	PANNEAU PUBLICITAIRE	77	77	77	77	77	77		77	77	77	1
19	29	5	1998	1	1		1	3		0	0				0				0				0		0		0		0		1	0	0	1	1	0	0		1	77	77	77	77	77	TROUBLE DE LA VIGILANCE	77	77	77	77
19	16	2	1998	2	1		1	3		0	0				0				0				0		0		0		0		1	1	0	1	1	0	0	PANNEAU PUBLICITAIRE	1	1	77	77	77	77	ASTHENIE-PERTE DE CONNAISSANCE	77	77	77	1
19	17	9	1998	2	3	CITE BLANCHE	1	1		1	0				0				0				0		0		0		0		1	1	0	1	1	0	1	ECOLE	1	1	1	77	1	77	VERTIGES- EPISTAXIS	77	77	77	77
20	29	7	1997	2	1		1	3		1	0				0				0				0		1		1		0		1	0	0	1	0	0	1		1	77	77	77	77	77	NAUSEES-OMI-ASTHENIE-PARESTHESIE	77	77	77	1
19	1	1	1998	1	1		1	1		1	0				0				1	2016	0		1		2		0		0		1	1	0	1	1	1	0		1	77	77	77	77	77	VOMISSEMENTS- FIEVRE	77	77	77	1
23	20	1	1994	1	1		1	3		1	0				0				0				0		0		0		77		1	1	0	1	1	0	0	ECOLE	1	77	77	77	77	77	HEMIPLEGIE- APHASIE- PERTE DE LA MEMOIRE	1	1	77	77
22	14	6	1995	1	1		1	2		0	0				0				0				1		0		0		0		1	1	0	0	0	0	0	PANNEAU PUBLICITAIRE	1	77	77	77	77	77	STRESS	77	77	77	77
19	28	7	1998	1	1		1	1		1	0				0				0				0		0		0		0		1	1	0	0	0	0	1		77	77	77	77	77	77	VERTIGES- DOULEURS THORACIQUES	77	77	1	1
19	15	5	1998	2	1		1	3		1	0				0				0				0		0		0		0		1	0	0	0	0	0	0	AU COURS	1	77	77	77	77	77		77	77	1	77
19	4	1	1998	2	1		1	3		1	0				0				0				0		1		1		0		1	0	0	1	0	0	0		1	77	77	77	77	77		77	77	77	77
21	23	10	1996	1	1		1	3		1	0				0				0				0		0		0		0		1	0	0	1	0	0	0		77	77	77	77	77	77		77	77	77	77
20	6	10	1997	1	1		1	1		0	0				0				0				0		0		0		0		1	1	0	0	0	0	0		1	77	77	77	77	77	VERTIGES- FREQUEMMENT MALADE	77	77	1	1
19	4	4	1998	2	1		1	1		1	0				0				0				0		0		0		0		1	0	0	1	0	0	0		1	77	77	77	77	77		77	77	77	1
20	29	4	1997	1	1		1	3		0	0				0				0				77		0		0		0		1	1	0	0	0	0	0		77	77	77	77	77	77		77	77	77	77
19	12	3	1998	2	1		1	3		1	0				0				0				0		0		0		0		1	0	0	0	0	0	0	AUX COURS	1	77	77	77	77	77		77	77	77	77
23	24	7	1994	1	1		1	1		1	0				0				0				0		0		0		0		1	0	0	1	0	0	0	AUX COURS	1	77	1	77	77	77	COLERE	77	77	77	77
21	31	10	1996	1	1		1	1		0	0				0				0				77		77		77		77		1	1	0	0	0	0	0		77	77	77	77	77	77		77	77	77	77
21	16	12	1996	2	1		1	3		0	0				0				0				1		0		0		0		1	0	0	0	0	0	0	AFFICHE PUBLICITAIRE	1	77	77	77	77	77	PARALYSIE	77	77	77	77
26	22	2	1991	2	1		1	3		1	0				0				0				0		0		0		0		1	1	0	1	0	0	0		1	77	77	77	77	77	PERTE DE CONNAISSANCE	77	77	77	77
19	25	8	1998	1	1		1	2		1	0				0				0				0		0		0		0		1	0	0	0	0	0	0	AUX COURS	1	1	77	1	1	77	ACCOUPHENES	1	1	1	1
21	18	5	1996	1	1		1	3		1	0				0				0				0		0		0		0		1	0	0	0	0	0	0	AUX COURS	1	77	77	77	77	77		77	77	77	77
22	19	5	1995	1	1		1	1		0	0				0				0				0		2		0		0		1	0	0	1	1	0	0		1	77	77	77	77	77		77	77	77	77
19	30	5	1999	1	1		1	2		0	0				0				0				0		0		0		0		1	0	0	0	0	0	0	AFFICHE PUBLICITAIRE	77	77	77	77	77	77		77	77	77	77
18	11	4	1999	2	1		1	2		1	0				0				0				0		0		0		0		1	1	0	0	0	0	0		1	77	77	77	77	77		77	77	77	77
20	30	11	1997	1	1		1	1		0	0				0				0				0		0		0		0		1	0	0	0	1	0	0		77	77	77	77	77	77		77	77	77	77
22	1	12	1995	1	1		1	1		1	0				0				0				0		0		0		0		1	1	0	0	0	0	0		77	77	77	77	77	77		77	77	77	77
20	1	7	1997	1	1		1	1		0	0				0				0				1		0		0		0		1	0	0	0	0	0	0	AUX COURS	1	77	77	77	77	77	STRESS	77	77	77	77
21	25	10	1996	1	1		1	1		0	0				0				0				1		5	père et mère	0		1		1	0	0	1	0	0	0		1	77	77	77	77	77	VERTIGES	77	77	77	77
21	17	10	1996	2	1		1	3		1	0				0				0				0		0		0		0		1	1	0	0	0	0	0		77	77	77	1	1	77	VERTIGES	77	77	77	77
21	23	12	1996	1			1	2		0	0				0				0				0		0		0		0		1	0	0	1	0	0	0		1	77	77	1	77	77	AMAIGRISSEMENT- PARALYSIE	77	77	77	1
19	13	3	1998	1	1		1	1		0	0				0				0				0		0		0		0		1	0	0	1	0	0	0		1	77	77	77	77	77		77	77	77	1
21			1996	2	1		1	1		0	0				0				0				0		0		0		0		1	0	0	1	0	0	0	AUX COURS	1	77	77	77	77	77		77	1	77	1
19	19	11	1998	2	1		1	1		0	0				0				0				77		77		0		0		1	0	0	1	0	0	0		1	77	77	77	77	77		77	77	77	77
19	3	1	1998	2	1		1	3		1	0				0				0				0		1		0		77		1	1	0	1	1	0	0		1	77	77	77	77	77	PARALYSIE	77	77	77	77
23	28	12	1994	1	1		1	2		1	0				0				0				0		0		0		0		1	0	0	0	0	0	1		77	77	77	77	77	77		77	77	77	77
18	26	10	1999	2	1		1	1		1	0				0				0				0		0		0		0		1	0	0	0	1	0	0		1	77	77	77	77	77		77	77	77	77
23	13	10	1994	2	1		1	4		0	0				0				0				2		77		0		0		1	1	0	1	0	0	0		0	77	77	77	77	77		77	77	77	77
20	10	2	1997	1	1		1	2		0	0				0				0				0		2		0		0		1	0	0	1	0	0	0	AUX COURS	1	77	77	77	77	77		77	77	77	77
18	20	5	1999	1	1		1	2		1	0				0				0				0		0		0		0		1	1	0	0	0	0	0		1	77	77	77	77	77		77	77	1	77
18	28	9	1999	2	1		1	1		0	0				0				0				0		0		0		0		1	1	0	1	0	0	0		1	77	77	77	77	77		77	77	77	77
24	14	8	1993	2	1		1	3		1	0				0				0				0		0		0		0		1	1	0	0	0	0	0		1	77	77	77	77	77	ETOURDISSEMENT- ASTHENIE	77	77	77	77
20	7	1	1997	2	1		1	1		1	0				0				0				1		0		0		0		1	0	0	0	0	0	0	AUX COURS	1	77	77	77	77	77		77	77	77	77
18	5	3	1999	1	1		1	1		0	0				0				0				0		0		0		0		1	0	0	1	0	0	0		1	77	77	77	77	77	PERTE DE CONNAISSANCE	77	77	77	77
19	27	7	1998	1	1		1	1		0	0				0				0				0		2		0		0		1	0	0	1	0	0	0		1	77	77	77	77	77		77	77	77	77
19	6	10	1998	2	1		1	2		0	0				0				0				0		2		0		0		1	0	0	1	1	0	0		1	77	77	77	77	77		77	77	77	77
20	27	6	1997	1	1		1	2		0	0				0				0				0		2		0		0		1	0	0	1	0	0	0		77	77	77	77	77	77	CEPHALEES- VERTIGES	77	77	77	77
19	21	8	1998	1	1		1	1		0	0				0				0				0		0		0		0		1	0	0	0	1	0	0		1	77	77	1	77	77		77	77	1	77
20				1	1		1	1		1	0				0				0				0		0		0		0		0
20	18	1	1997	1	1		1	1		1	0				0				0				0		0		0		0		0
22	18	5	1995	1	1		1	3		0	0				0				0				0		0		0		0		1	1	0	0	0	0	0		1	1	1	77	77	77		77	77	77	1
20	10	11	1997	2	1		1	3		1	0				0				0				1		0		0		0		1	1	0	0	0	0	0		77	77	77	77	77	77	ELEVATION DES CHIFFRES TENSIONNELS	77	77	77	1
19	9	12	1997	2	1		1	2		1	0				0				0				0		0		0		0		1	1	0	0	0	0	0	ECOLE	1	1	77	77	1	77		1	77	1	1
18	24	8	1999	1	1		1	1		0	0				0				0				0		0		0		0		1	0	0	1	0	0	0		1	77	77	1	77	77	ELEVATION DES CHIFFRES TENSIONNELS	77	77	77	77
21	26	4	1996	1	1		1	2		0	0				0				0				0		0		0		0		1	0	0	0	0	0	0	ECOLE	1	1	77	77	77	77	PARALYSIE D'UN MEMBRE-BOURDONNEMENT	77	77	1	77
25	1	1	1992	2	1		1	4		1	0				0				0				77		77		77		77		1	1	0	0	0	0	0		1	77	77	77	77	77	PARALYSIE	77	77	1	77
19	28	5	1998	1	1		1	3		0	0				0				0				0		0		0		0		1	1	0	0	1	0	0	ECOLE	1	77	77	77	77	77		77	77	77	1
21	25	5	1996	1	1		1	3		1	0				0				0				0		0		0		0		1	0	0	1	0	0	0		1	77	77	1	77	77	FIEVRE	77	77	77	77
20	31	8	1997	2	1		1	3		1	0				0				0				0		77		0		0		1	0	0	1	0	0	0		1	77	77	77	77	77	ASTHENIE	77	77	77	77
18	10	7	1999	2	1		1	2		1	0				0				0				0		0		0		2		1	0	0	1	0	0	0		1	77	77	77	77	77		77	77	77	1
22	31	12	1994	1	1		1	1		0	0				0				0				77		77		0		0		1	1	1	0	0	0	0		1	77	77	1	77	77		77	77	1	77
22	21	3	1995	1	1		1	2		0	0				0				0				77		1		0		0		1	0	0	1	0	0	0		1	77	77	77	77	77	VERTIGES	77	77	77	77
18	26	6	1999	1	1		1	1		0	0				0				0				77		77		77		77		1	0	0	1	0	0	0		0	77	1	77	77	77		77	77	77	77
21	18	9	1995	2	1		1	3		1	0				0				0				1		4		0		0		1	1	0	0	0	0	0		1	77	77	77	77	77		77	77	77	77
18	13	9	1998	1	1		1	3		0	0				0				0				0		1		0		1		1	1	0	0	0	0	0		1	77	77	77	77	77	NERVOSITE	77	77	77	1
21	5	10	1996	1	1		1	1		1	0				0				0				0		1		0		77		1	1	0	0	0	0	0	ECOLE	1	77	77	77	77	77		77	77	77	1
19	9	4	1998	2	1		1	3		1	0				0				0				0		1		77		0		1	1	0	0	0	0	0		1	77	77	77	77	77		77	77	77	1
20	20	5	1997	2	1		1	1		0	0				0				0				1		2		0		0		1	1	0	1	0	0	1		1	77	77	1	77	77	DOULEUR THORACIQUE- SYNCOPE	77	77	77	77
18	2	6	1999	2	1		1	1		0	0				0				0				1		0		0		0		1	1	0	0	0	0	0		1	77	77	77	77	77		77	77	77	1
18	5	2	1999	2	1		1	1		0	0				0				0				77		77		0		0		1	0	0	0	0	0	0	ECOLE	1	77	77	77	77	77	PARALYSIE	77	77	77	77
18	12	11	1999	1	1		1	1		1	0				0				0				5	père et mère et soeur	2		0		77		1	0	0	1	1	0	0		1	77	77	77	77	77	nervosite	77	77	77	77
18	12	10	1999	1	1		1	1		0	0				0				0				0		77		0		0		1	1	0	0	0	0	0		1	77	77	77	77	77		77	77	1	77
19	16	11	1998	1	1		1	3		1	0				0				0				0		0		0		0		1	0	0	1	0	0	0		1	77	77	77	77	77	OEDEME DES MEMBRES INFERIEURS	77	77	77	1
19	9	4	1998	1	1		1	1		0	0				0				0				0		1		0		0		1	1	0	1	0	0	0		1	77	77	77	77	77		77	77	77	1
19	26	5	1998	1	1		1	3		1	0				0				0				1		77		0		0		1	1	0	0	0	0	0		1	77	77	77	77	77	DEPRESSION	77	77	77	77
19	6	7	1998	1	1		1	1		0	0				0				0				0		0		0		0		1	0	0	0	0	0	0	ECOLE	77	77	77	77	77	77		77	77	77	1
20	13	7	1997	2	1		1	3		0	0				0				0				0		0		77		0		1	0	0	1	1	0	0	VISITE MEDICALE	1	77	1	77	77	77		77	77	77	77
20	16	4	1997	2	1		1	3		1	0				0				0				0		77		0		77		1	1	0	1	1	1	0	PUBLICITE	1	1	77	77	77	77	MANQUE DE CONCENTRATION-VERTIGES	1	1	77	1
23	1	3	1995	1	1		1	3		1	0				0				0				0		77		0		77		1	1	0	0	0	0	0		1	1	77	77	77	77	BOURDONNEMENT D'OREILLE-VERTIGES	1	77	77	1
21	20	9	1996	1	1		1	2		0	0				0				0				0		0		0		0		1	1	0	1	0	0	0	ECOLE	1	77	77	77	77	77		77	77	77	77
19	28	6	1998	2	1		1	2		0													0		0		0		2		1	1	0	0	1	0	0	ECOLE- VISITE MEDICALE	1	1	77	77	77	77	VERTIGES	77	77	77	1
23	11	1	1994	2	1		1	3		1	0				0				0				0		2		0		0		1	0	0	0	0	0	0	EGLISE(SENSIBILISATION)	1	77	77	77	77	77	HYPOSENSIBILITE	77	77	77	77
19	11	7	1998	1	1		1	3		0	0				0				0				2		77		0		77		1	0	0	1	0	0	0		77	77	77	77	77	77		77	77	77	1
20	6	7	1997	1	1		1	3		0	0				0				0				0		0		0		0		1	0	0	1	0	0	0	ECOLE	1	77	77	77	77	77		77	77	77	77
18	3	6	1999	1	1		1	1		0	0				0				0				0		0		0		0		1	1	0	0	0	0	0		77	77	77	77	77	77		77	77	1	77
24	20	12	1993	1	1		1	3		1	0				0				0				0		0		0		0		1	0	0	0	0	0	0	CAMPAGNE DE SENSIBILISATION	1	77	77	77	77	77	FIEVRE	77	77	77	77
19	29	4	1998	2	1		1	3		0	0				0				0				0		0		0		0		1	0	0	0	0	0	0	ECOLE- INSTITUT COEUR DE GRACE	1	77	77	77	77	77		77	77	77	1
20	6	7	1997	2	1		1	3		1	0				0				0				0		0		0		0		1	1	0	0	0	0	0		1	1	77	1	77	77	ETOURDISSEMENT	77	77	77	77
19	27	3	1998	2	1		1	3		0	0				0				0				0		0		0		0		1	0	0	0	1	0	0	VISITE MEDICALE	1	77	77	77	77	77		77	77	77	77
20	9	5	1997	2	1		1	3		0	0				0				0				0		77		0		0		1	1	0	0	0	0	1	EN CLASSE	1	77	77	77	77	77		77	77	1	1
21	28	4	1996	1	1		1	3		0	0				0				0				77		0		0		77		1	0	0	1	0	0	0		1	77	77	77	77	77		77	77	77	1
24	28	12	1992	2	1		1	3		1	0				0				0				0		5	père et mère	0		77		1	0	0	1	0	0	0		77	77	77	77	77	77		77	77	77	77
22	29	1	1995	1	1		1	3		1	0				0				0				77		77		77		77		1	0	0	1	0	0	0		77	77	77	77	77	77		77	77	77	77
19	6	6	1998	2	1		1	3		0	0				0				0				0		1		0		0		1	0	0	1	0	0	0		1	77	77	77	77	77		77	77	77	1
29	3	4	1994	1	1		1	3		1	0				0				0				0		0		0		0		1	1	0	0	0	0	0		77	77	77	77	77	77		77	77	1	77
24	16	1	1993	2	1		1	3		0	0				0				0				0		2		0		0		1	0	0	1	0	0	0		1	77	77	77	77	77		77	77	77	77
20	15	12	1997	1	1		1	3		0	0				0				0				0		1		0		0		1	1	0	0	0	0	0	ECOLE(INPHB)	1	1	77	77	77	77	ASTHENIE- PERTE DE CONNAISSANCE	77	77	77	77
19	29	3	1998	1	1		1	1		1	0				0				0				0		0		0		0		1	1	0	1	0	0	0		1	77	77	77	77	77		77	77	1	1
20	16	5	1997	1	1		1	3		0	0				0				0				0		0		0		0		1	1	0	0	0	0	0	ECOLE	1	77	77	77	77	77		77	77	77	77
20	8	8	1997	1	1		1	3		1	0				0				0				0		0		1		0		1	1	0	1	0	0	0		1	77	77	77	77	77	PERTE DE CONNAISSANCE	77	77	77	77
20	19	9	1997	2	1		1	3		1	0				0				0				1		0		0		0		1	1	0	0	0	0	0		1	77	77	77	77	77	VERTIGES	77	77	1	1
18	8	3	1999	2	1		1	1		1	0				0				0				0		0		0		0		1	1	0	1	1	0	0		1	77	77	77	77	77		77	77	77	1
18	6	4	1999	1	1		1	2		1	0				0				0				0		2		0		0		1	1	0	1	1	0	0		1	77	1	77	77	77	TACHYCARDIE	77	1	1	1
21	6	8	1996	2	1		1	3		0	0				0				0				0		0		0		0		1	0	0	0	1	0	0	ECOLE	1	77	77	77	77	77	TACHYCARDIE	77	77	77	1
20	23	8	1997	1	1		1	1		0	0				0				0				0		0		0		0		1	0	0	0	1	0	0		1	77	77	77	77	77		77	77	77	1
22	27	5	1995	1	1		1	1		0	0				0				0				0		0		77		0		1	1	0	0	0	0	0		1	77	77	77	77	77		77	77	77	77
19	12	12	1998	1	1		1	1		0	0				0				0				0		5	père et mère	0		0		1	0	0	1	0	0	0		1	77	77	77	77	77	ASTHENIE-MAUX D'YEUX	77	77	77	1
18	17	11	1999	1	1		1	1		1	0				0				0				77		2		0		0		1	1	0	1	0	0	0		1	77	77	77	77	77		77	77	77	77
20	15	7	1990	2	1		1	3		1	0				0				0				77		0		0		77		1	1	0	1	0	0	0		1	77	77	77	77	77		77	77	77	77
19	5	12	1998	1	1		1	2		0	0				0				0				77		77		0		77		0
19	5	7	1998	1	1		1	1		0	0				0				0				77		77		0		0		1	0	0	0	0	0	0	ECOLE	1	77	77	77	77	77	VERTIGES-ASTHENIE	77	77	1	1
18	28	7	1999	2	1		1	3		0	0				0				0				77		77		0		77		0
19	10	5	1998	1	1		1	3		1	0				0				0				0		5	père et mère	0		77		1	0	1	1	0	1	0		1	1	77	77	77	77	VERTIGES	77	77	1	1
21	23	8	1996	1	1		1	1		1	0				0				0				0		0		0		0		1	1	0	0	0	0	0		1	77	77	77	77	77		77	77	1	77
19	5	8	1998	1	1		1	3		0	0				0				0				0		0		0		0		1	1	0	0	0	0	0		1	77	77	77	77	77		77	77	77	77
18	18	3	1991	1	1		1	1		1	0				0				0				1		2		0		0		1	0	0	1	0	0	0		1	77	77	1	77	77	VERTIGES	77	77	1	1
19	19	3	1998	2	1		1	3		0	0				0				0				0		2		0		0		1	0	0	1	0	0	0		1	77	77	1	77	77		77	77	77	1
18	24	2	1999	1	1		1	2		0	0				0				0				0		0		0		0		1	0	0	1	0	0	0		1	77	77	77	77	77		77	77	77	77
21	29	5	1995	1	1		1	1		1	0				0				0				0		0		0		0		1	1	0	0	1	0	0		1	77	77	77	77	77	COMA	77	77	77	77
21	16	7	1996	2	1		1	4		1	0				0				0				0		0		0		0		1	0	0	0	0	0	0	ECOLE	1	77	77	77	77	77		77	77	77	77
18	14	8	1999	2	1		1	1		0	0				0				0				0		2		0		0		1	0	0	1	0	0	0		1	77	77	1	77	77	VERTIGES	77	77	77	1
19	2	5	1998	2	1		1	3		0	0				0				0				0		0		0		0		1	0	0	0	0	0	0	ECOLE	1	77	77	77	77	77		77	77	77	77
18	7	2	1999	2	1		1	2		0	0				0				0				0		0		0		0		1	0	0	1	0	0	0		1	77	77	77	77	77		1	77	77	1
18	29	4	1999	1	1		1	1		0	0				0				0				0		0		0		0		1	0	0	1	0	0	0		1	77	77	1	77	77		77	77	77	1
20	20	12	1997	1	1		1	1		0	0				0				0				0		0		0		0		1	1	0	1	0	0	0		0	77	77	77	77	77	STRESS-VERTIGES-ENGOURDISSEMENT DES PIED	77	77	1	1
21	26	5	1996	1	1		1	1		0	0				0				0				0		0		0		0		1	1	0	0	0	0	0		1	1	77	1	77	77	EFFRAYER	77	77	77	1
20	19	12	1997	1	1		1	3		0	0				0				0				2		0		0		0		1	1	0	0	0	0	0		1	77	77	77	77	77	PARALYSIE	77	77	77	77
23	1	6	1994	1	1		1	2		0	0				0				0				0		0		0		0		1	0	0	0	1	0	0		1	77	77	77	77	77		77	77	1	77
19	30	9	1998	1	1		1	1		1	0				0				0				0		0		0		0		1	0	0	0	0	0	0	ECOLE	1	77	77	77	77	77		77	77	77	77
22	25	9	1995	1	1		1	3		0	0				0				0				0		0		0		0		1	1	0	0	0	0	0		1	77	77	77	77	77		77	77	77	77
23	10	11	1994	1	1		1	1		1	0				0				0				0		0		0		0		1	1	0	0	0	0	0		1	77	77	77	77	77		77	77	77	77
20	6	6	1997	1	1		1	3		0	0				0				0				0		0		0		1		1	0	0	0	0	0	0	ECOLE	1	77	77	77	77	77	TOUJOURS STRESSER-COMA	77	77	77	77
21	26	2	1996	1	1		1	1		0	0				0				0				1		0		0		0		1	0	0	1	0	0	0		77	77	77	77	77	77		77	77	77	77
18	25	10	1999	1	1		1	1		1	0				0				0				2		0		0		0		1	0	0	0	0	0	0	ECOLE	1	77	77	77	77	77		1	77	77	1
20	21	6	1997	1	1		1	1		1	0				0				0				0		0		0		0		1	0	0	0	1	0	0		1	77	77	77	77	77		77	77	77	77
21	17	1	1996	1	1		1	2		0	0				0				0				0		77		0		0		1	0	1	0	1	0	0		1	77	77	77	77	77	PARALYSIE	77	77	77	77
22	19	5	1995	2	1		1	3		0	0				0				0				77		77		77		77		1	0	1	0	0	1	0		1	77	77	77	77	77	COMA	77	77	77	77
20	19	7	1997	2	1		1	3		1	0				0				0				0		2		0		0		1	1	0	0	1	0	0		1	77	77	77	77	77		77	77	77	1
23	31	12	1994	1	1		1	3		0	0				0				0				0		0		0		0		1	0	0	1	0	0	0		1	77	77	77	77	77		77	77	77	77
24	22	4	1993	2	1		1	2		0	0				0				0				77		77		77		77		0
20	1	7	1997	1	1		1	4		0	0				0				0				1		77		0		0		1	1	0	0	0	0	0	CAMPAGNE DE SENSIBILISATION	1	77	77	77	77	77		1	77	1	77
18	27	1	1999	1	1		1	1		0	0				0				0				0		0		0		0		1	0	0	0	0	0	0	ECOLE	1	77	77	77	77	77		77	77	77	77
19	12	6	1998	1	1		1	2		0	0				0				0				0		0		0		0		1	1	0	0	0	0	0	ECOLE	1	77	77	77	77	77		77	77	77	77
20	5	8	1997	2	1		1	3		0	0				0				0				0		0		0		0		1	1	0	1	0	0	0	AFFICHE PUBLUCITAIRE-ECOLE	1	77	77	77	77	77		77	77	1	77
18	7	1	1999	2	1		1	1		1	0				0				0				0		1		0		0		1	0	0	1	0	0	0	ECOLE	77	77	77	77	77	77		77	77	77	77
21	5	12	1995	1	1		1	3		1	0				0				0				0		0		0		0		1	0	0	1	1	0	0	ECOLE	1	77	77	1	77	77	ENVIE D'URINER	1	77	77	1
20	7	11	1997	2	1		1	3		1	0				0				0				0		0		0		77		1	1	0	1	0	0	0	ECOLE	1	77	77	77	77	77		77	77	77	77
20	13	4	1997	1	1		1	3		0	0				0				0				0		0		1		0		1	1	0	1	0	0	0	ECOLE	1	77	77	77	77	77		77	77	1	1
22	23	11	1995	1	1		1	1		1	0				0				0				0		0		0		77		1	0	0	0	1	0	0		77	77	77	77	77	77		77	77	77	77
21	14	5	1996	1	1		1	3		0	0				0				0				77		0		0		0		0
18	11	7	1999	1	1		1	2		0	0				0				0				0		0		0		0		1	1	0	0	0	0	0	ECOLE	0	77	77	77	77	77		77	77	77	77
21	1	1	1997	2	1		1	1		0	0				0				0				77		77		2		77		1	0	0	0	0	0	0	AFFICHE	77	77	77	77	77	77		77	77	77	77
19	28	12	1998	1	1		1	2		1	0				0				0				0		1		0		0		1	1	0	0	0	0	1		0	77	77	77	77	77		77	77	77	1
20	21	8	1997	1	1		1	2		0	0				0				0				0		77		0		0		1	0	0	0	0	0	0	ECOLE	1	77	77	77	77	77		77	77	77	77
22	31	12	1995	1	1		1	2		0	0				0				0				0		0		0		0		1	1	0	0	0	0	0	ECOLE	1	77	77	77	77	77		77	77	77	77
19	5	5	1998	1	1		1	3		1	0				0				0				0		77		0		77		1	1	0	0	0	0	0	CAMPAGNE DE SENSIBILISATION	1	77	77	77	77	77		77	77	77	77
26	1	8	1991	1	1		1	3		0	0				0				0				3		0		0		0		1	1	0	0	0	0	0		1	77	1	77	77	77		77	77	77	77
18	3	1	1999	2	1		1	3		0	0				0				0				1		1		1		1		1	0	0	1	0	0	0		1	77	77	77	77	77		77	77	77	77
19	2	2	1998	2	1		1	3		1	0				0				0				0		1		0		0		1	0	0	0	1	0	0	ECOLE	77	77	77	77	77	77		77	77	77	77
26	14	6	1991	1	1		1	3		0	0				0				0				77		77		0		77		1	0	0	0	0	0	0	ECOLE	1	77	77	77	77	77		77	77	77	77
19	23	4	1999	1	1		1	2		0	0				0				0				1		1		0		0		1	0	0	1	0	0	1		1	1	77	77	1	77	DOULEUR THORACIQUE- TACHYCARDIE	1	77	1	77
20	4	10	1997	1	1		1	1		1	1	2015	1	REGIME ALIMENTAIRE	0				0				77		0		0		0		1	0	0	0	1	0	0		1	77	77	77	77	77	PERTE DE CONNAISSANCE	77	77	1	1
23	4	8	1994	1	1		4	3		0	0				0				0				0		0		0		0		1	0	0	0	1	0	0		1	77	77	77	77	77		77	77	77	77
18	15	6	1999	1	1		1	2		1	0				0				0				0		0		0		0		1	0	0	0	1	0	0		1	77	77	77	77	77	ASTHENIE-PERTE DE CONNAISSANCE	77	77	77	1
19	17	3	1998	1	1		1	3		0	0				0				0				2		0		0		77		1	1	0	0	0	0	0		1	77	77	77	77	77		77	77	77	77
21	27	1	1996	2	1		1	3		1	0				0				0				0		5	père et mère	0		0		1	1	0	1	0	0	0		1	77	77	77	77	77	ASTHENIE	77	77	77	77
18	20	7	1999	2	1		1	2		0	0				0				0				0		0		0		0		1	0	0	1	0	0	0		1	77	77	77	77	77		77	77	77	1
21	27	6	1996	1	1		1	3		1	0				0				0				0		0		0		0		1	1	0	0	0	0	0		1	77	77	77	77	77	ASTHENIE	77	77	77	77
18	22	2	1999	1	1		1	2		0	0				0				0				0		0		0		0		1	0	0	1	0	0	0	ECOLE	1	77	77	77	77	77		77	77	77	77
20	8	3	1997	1	1		1	3		1	0				0				0				1		0		0		77		1	1	0	1	0	0	0		1	77	77	77	77	77		77	77	77	77
19	14	4	1998	2	1		1	3		0	0				0				0				0		2		0		0		1	1	0	1	0	0	0		1	77	77	77	77	77		77	77	77	1
21	9	9	1996	1	1		1	3		0	0				0				0				0		2		0		0		1	0	0	1	0	0	0		1	77	77	77	77	77	ANOREXIE- ASTHENIE	77	77	77	77
19	5	11	1998	2	1		1	3		1	0				0				0				0		2		0		0		1	1	0	1	0	0	0		1	77	77	77	77	77		77	77	77	1
20	21	8	1997	1	1		1	3		0	0				0				0				0		0		0		0		1	0	0	1	0	0	0		1	77	77	77	77	77		77	77	77	77
20	26	11	1997	2	1		1	3		0	0				0				0				0		0		0		1		1	1	0	1	0	0	0	0	1	77	77	77	77	77	PARALYSIE- PETRE DE CONNAISSANCE	77	77	1	1
21	2	1	1996	1	1		1	3		0	0				0				0				0		1		0		77		1	0	0	1	1	0	0		1	77	77	77	77	77		77	77	1	1
19	26	11	2017	2	1		1	3		0	0				0				0				0		0		0		0		1	1	0	0	0	0	0		1	77	77	77	77	77	PARALYSIE FACIALE	77	77	77	77
21	5	2	1996	2	1		1	3		1	0				0				0				0		0		0		0		1	0	0	1	0	0	0		1	77	77	77	77	77	PARALYSIE D'UNE PARTIE DU CORPS	77	77	77	1
18	30	3	1999	1	1		1	3		1	0				0				0				0		77		0		77		1	1	0	0	1	0	0		1	77	77	77	77	77	PERTE DE CONNAISSANCE- CRISE CARDIAQUE	77	1	77	77
19	16	1	1998	1	1		1	3		0	0				0				0				0		1		0		0		1	0	0	1	0	0	0		1	1	77	77	77	77	NERVOSITE	77	77	77	1
19	11	2	1998	2	1		1	3		0	0				0				0				0		0		0		77		1	0	0	0	0	0	0	ECOLE	1	77	77	77	77	77		77	1	77	77
18	6	12	1998	2	1		1	3		0	0				0				0				0		0		0		0		1	1	0	0	0	0	0		1	77	77	77	77	77	PERTE DE CONNAISSANCE	77	77	77	77
19	6	1	1998	2	1		1	3		0	0				0				0				0		1		0		0		1	0	0	1	0	0	0		1	77	77	77	77	77		77	77	77	1
18	27	3	1999	1	1		1	1		0	0				0				0				0		2		0		77		1	1	0	1	0	0	0		1	77	77	77	77	77		77	77	77	77
19	25	12	1997	2	1		1	3		1	0				0				0				0		0		0		0		1	0	0	0	1	0	0		1	77	77	77	77	77		77	77	77	1
19	12	10	1998	1	1		1	1		0	0				0				0				0		0		0		0		1	0	0	1	0	0	0		1	77	77	1	77	77	VERTIGES	77	77	77	77
24	2	3	1993	1	1		1	4		0	0				0				0				0		0		0		0		1	0	0	1	0	1	0		1	77	77	77	77	77	PARALYSIE	77	77	1	1
21	30	1	1996	2	1		1	3		1	0				0				0				0		0		0		0		1	1	0	0	0	0	0		1	77	77	77	77	77		77	77	1	77
18	23	11	1999	2	1		1	2		0	0				0				0				0		2		0		2		1	1	0	0	0	0	0	ECOLE	1	77	77	77	77	77		77	1	1	77
19	8	6	1998	1	1		1	1		0	0				0				0				1		0		0		0		1	1	0	0	0	0	0		1	77	77	77	77	77		77	77	1	77
18	11	4	1999	1	1		1	1		0	0				0				0				0		0		0		0		1	0	0	1	0	0	0		77	77	77	77	77	77		77	77	1	77
18	16	8	1999	2	1		1	1		0	0				0				0				0		0		0		0		1	0	0	1	0	0	0		1	77	1	77	77	77	PARALYSIE-PERTE DE CONNAISSANCE-TACHYCAR	77	77	77	77
20	28	3	1997	2	1		1	3		1	0				0				0				0		2		0		0		1	0	0	1	0	0	0		1	77	77	77	77	77		77	77	77	1
19	5	1	1998	2	1		1	3		0	0				0				0				0		0		0		0		1	1	0	0	0	0	0		1	77	77	77	77	77		77	77	77	77
23	7	8	1994	2	1		1	3		1	0				0				0				0		0		0		0		1	0	0	0	1	0	0	CAMPAGNE DE SENSIBILISATION	1	77	77	77	77	77		77	77	77	77
19	7	8	1998	2	1		1	2		1	0				0				0				0		2		0		0		1	1	0	0	0	0	0		1	77	77	77	77	77		77	77	1	1
18	2	5	1999	1	1		1	1		0	0				0				0				0		0		0		0		1	0	0	0	0	0	0	ECOLE	1	77	77	77	77	77	NERVOSITE	77	77	77	77
19	8	4	1998	1	1		1	1		0	0				0				0				0		0		0		0		1	0	0	0	0	0	0	ECOLE	1	77	77	77	77	77		77	77	77	77
22	21	4	1995	1	1		1	2		1	0				0				0				0		77		0		0		1	0	0	0	1	0	0	ECOLE	1	1	77	77	1	77	PARALYSIE FACIALE	77	77	77	77
22	22	8	1995	1	1		4	3		1	0				0				0				1		77		0		77		1	0	0	1	0	0	0		77	77	77	77	77	77		77	77	77	77
22	28	12	1994	2	2		1	1		1	0				0				0				0		0		0		0		1	1	0	0	0	0	0		1	77	77	77	77	77		77	77	1	1
19	29	12	1998	1	1		1	2		1	0				0				0				0		0		0		0		1	0	0	0	0	0	0	ECOLE	77	77	77	77	77	77		77	77	77	77
19	30	3	1998	1	1		1	3		0	0				0				0				0		1		0		0		1	1	0	0	0	0	0		1	1	77	77	77	77		77	77	77	1
22	22	2	1995	1	1		1	1		0	0				0				0				2		2		0		0		1	0	0	1	0	0	0	EN CITE	1	1	77	77	77	77		77	77	1	1
21	8	5	1996	1	1		1	3		0	0				0				0				0		1		0		0		1	0	0	1	0	0	0	ECOLE	1	77	77	77	77	77		77	77	1	1
19	15	1	1998	1	1		1	2		0	0				0				0				0		0		0		0		1	0	0	0	0	0	0	EN CLASSE	1	1	1	77	77	77		77	77	77	1
19	1	1	1998	1	1		1	3		1	0				0				0				2		2		2		0		1	0	0	0	0	0	0	ECOLE	1	77	77	77	77	1		77	77	77	1
18	3	7	1999	1	1		1	3		0	0				0				0				1		5	père et mère	0		0		1	1	0	0	0	0	0		77	77	77	77	77	77		77	77	77	77
21	23	5	1996	1	1		1	3		1	0				0				0				0		2		0		0		1	0	0	1	0	0	0		1	77	77	77	77	77		77	77	77	1
21	4	8	1996	1	1		1	3		1	0				0				0				1		77		2		0		1	0	0	0	1	0	0		1	77	77	77	77	77		77	1	1	1
21	9	8	1996	1	1		1	3		0	0				0				0				0		1		0		0		1	1	0	0	0	0	0	CAMPAGNE DE SENSIBILISATION	77	77	1	1	77	77	PRECORDIALGIE	77	77	77	1
20	27	4	1997	2	1		1	3		0	0				0				0				0		0		0		0		1	0	0	0	0	0	0	ECOLE	1	77	77	77	77	77		77	77	77	77
20	1	4	1997	1	1		1	3		1	0				0				0				1		1		0		0		1	0	0	0	0	0	0	ECOLE	1	77	77	77	77	77		77	77	77	77
23	27	12	1997	1	1		1	2		1	0				0				0				0		2		0		0		1	0	0	1	0	0	0		1	1	77	77	77	77	VERTIGES- ANOREXIE	77	77	77	77
19	22	2	1998	1	1		1	2		0	0				0				0				2		1		0		77		1	1	0	0	0	0	0		77	77	77	77	77	77		77	77	1	77
19	21	7	1998	2	1		1	3		1	0				0				0				0		0		0		0		1	1	0	0	0	0	0		1	77	77	77	77	77		77	77	1	77
20	12	10	1997	1	1		1	1		0	0				0				0				0		0		0		0		1	0	0	0	0	0	0	ECOLE-CAMPAGNE DE SENSIBILSATION	1	77	77	77	77	77		77	77	77	1
20	29	3	1997	1	1		1	1		0	0				0				0				0		0		0		0		1	0	0	0	0	0	0	campagne de sensibilisation	1	77	77	1	77	77	OPPRESSION THORACIQUE-FAIBLESSE MUSCLES7	77	77	1	1
21	6	5	1996	2	1		1	3		1	0				0				0				0		1		0		0		1	0	0	1	0	0	0		77	77	77	77	77	77	FAIBLESSE MUSCULAIRE	77	77	77	1
19	19	12	1998	1	1		1	1		0	0				0				0				0		2		0		0		1	0	0	1	0	0	0	ECOLE	1	1	77	77	1	77	VERTIGES	77	1	77	1
21	21	8	1996	2	1		1	3		0	0				0				0				0		0		0		0		1	0	0	0	1	0	0		1	77	77	77	77	77		77	77	77	1
21	27	7	1996	1	1		1	2		0	0				0				0				0		0		0		0		1	0	0	0	0	0	0	ECOLE	77	77	77	77	77	77		1	1	77	77
21	7	11	1996	2	1		1	1		0	0				0				0				0		0		0		0		1	0	0	1	0	0	0		1	77	77	1	77	77	VERTIGES- ARTHRALGIES	77	77	1	77
20	24	6	1997	2	1		1	3		1	0				0				0				0		1		0		0		1	0	0	1	0	0	0		1	77	77	77	77	77		77	77	77	77
22	27	12	1995	1	1		1	3		0	0				0				0				0		0		0		0		1	0	0	1	0	0	0	ECOLE	77	77	77	77	77	77	PARALYSIE	1	1	77	1
19	18	7	1998	1	1		1	1		0	0				0				0				0		0		0		0		1	0	0	0	0	0	0	ECOLE	1	77	77	77	77	77		77	77	77	77
20	16	9	1997	1	1		4	4		0	0				0				0				0		0		0		0		1	0	0	1	0	0	0		1	1	77	77	77	77	VERTIGES	77	77	77	1
20	26	9	1997	2	1		8	2		1	0				0				0				0		0		0		0		1	0	0	1	0	0	0	ECOLE	1	1	77	77	77	77	VERTIGES- ASTHENIE INTENSE	77	77	77	1
21	13	7	1996	1	1		8	2		0	0				0				0				0		0		0		77		1	1	0	0	0	0	0		1	1	77	77	1	77		77	77	77	1
21	6	2	1996	1	1		6	4		1	0				0				0				0		0		0		0		1	0	0	0	0	0	0	ECOLE	0	1	77	77	77	77	VERTIGES	77	1	1	1
22	1	1	1995	1	1		8	3		0	0				0				0				1		1		0		0		1	1	0	1	0	0	0		1	77	77	77	77	77		77	77	1	1
22	6	4	1995	1	1		6	2		0	0				0				0				1		2		0		2		1	1	0	0	0	0	0	ECOLE	1	1	77	77	77	77	ACCIDENT CARDIOVASCULAIRE	77	77	1	1
25	9	8	1992	1	1		2	3		0	0				0				0				0		0		0		77		1	1	0	0	0	1	1		1	1	77	1	1	77	MANQUE DE CONCENTRATION	77	1	1	1
22	26	2	1995	1	1		4	4		0	0				0				0				77		77		0		77		1	1	0	0	0	1	1		1	77	77	77	77	77		77	77	1	1
22	13	3	1995	1	1		4	4		0	0				0				0				0		1		0		0		1	1	0	1	0	1	0		1	1	77	1	1	77		1	1	1	1
19	10	10	1998	2	1		8	3		0	0				0				0				0		1		0		77		1	1	1	1	0	1	0		1	1	77	1	1	77		1	1	77	1
19	23	7	1998	1	1		4	1		0	0				0				0				0		0		0		77		1	1	0	0	0	0	0	AU COURS DE SVT	1	77	77	77	77	77		77	77	1	1
21	27	8	1996	1	1		6	4		0	0				0				0				0		1		0		0		1	0	0	1	0	0	0		1	1	1	1	1	77	ASTHENIE	77	77	1	77
20	9	8	1997	1	1		8	3		0	0				0				0				0		5	père et mère	0		77		1	0	0	1	0	0	0	ECOLE	1	1	77	77	77	77		77	77	1	1
22	16	8	1995	1	1		4	5		0	0				0				0				2		77		0		77		1	1	0	1	0	1	0		1	1	77	77	1	77		77	77	77	1
21			1996	2	1		6	2		1	0				0				0				0		1		0		0		1	1	0	0	0	0	0	ECOLE	1	1	1	77	77	77		1	1	1	1
21			1996	2	1		1	1		1	0				0				0				1		77		0		77		0
19			1998	1	1		4	4		0	0				0				0				2		2		0		77		1	1	0	0	0	0	0		1	77	77	77	1	77		1	1	1	1
20			1997	2	1		4	2		1	0				0				0				1		1		1		77		1	1	0	1	1	0	0		1	1	1	77	1	77		1	1	77	77
21			1996	1	1		4	2		0	0				0				0				0		0		0		0		1	1	0	0	1	0	0		1	77	77	77	1	77		77	77	1	77
20			1997	1	1		1	3		0	0				0				0				77		77		77		77		1	1	0	0	0	0	1		1	77	77	77	77	77		77	77	1	1
24	12	1	1993	1	1		6	2		1	0				0				0				77		1		0		0		1	1	0	0	0	0	0		1	77	77	77	77	77		1	1	77	77
22	7	11	1995	1	1		8	3		1	0				0				0				0		5	père et mère			0		1	1	0	0	0	0	0		1	1	1	77	77	77		1	1	1	77
20	24	10	1997	2	1		8	3		0	0				0				0				0		1		0		0		1	1	0	1	0	0	0		1	1	1	1	1	77	VERTIGES	1	1	77	77
19	30	3	1998	1	1		1	3		0	0				0				0				0		1		0		0		1	1	0	1	0	0	0		1	1	1	1	77	77		77	77	77	1
23	21	6	1994	1	1		4	4		0	0				0				0				0		2		0		0		1	1	0	0	0	0	0		1	77	77	77	77	77		1	1	77	77
21	1	1	1996	1	1		1	3		1	0				0				0				0		77		0		0		1	0	0	1	0	0	0		1	1	77	77	1	77	ASTHENIE- VERTIGES	1	1	1	1
21	12	9	1996	1	1		6	2		0	0				0				0				0		0		0		0		1	1	0	1	0	0	0		1	77	77	77	77	77		77	1	1	1
23	23	12	1994	1	1		6	2		1	0				0				0				77		77		0		77		1	0	0	0	0	0	1		1	1	77	77	1	77		1	1	77	1
21				2	1		8	3		0	0				0				0				77		77		77		77		1	0	0	0	0	1	0	1	77	77	77	77	77	77		1	1	1	1
26	5	7	1991	1	1		4	3		1	0				0				0				77		77		77		77		1	1	0	0	0	0	1		1	77	77	77	77	77		77	77	1	1
20	23	3	1997	1	1		1	3		0	0				0				0				77		77		2		77		1	0	0	0	0	1	0		1	77	77	77	77	77	NERVOSITE- STRESS	77	77	77	77
20	20	7	2017	2	1		8	2		1	0				0				0				0		77		0		77		1	0	0	0	0	1	0		1	1	77	1	77	77		77	77	77	1
21	14	11	1997	1	1		4	1		0	0				0				0				0		0		0		0		1	1	0	0	0	0	0	AU LYCEE	1	77	77	77	77	77		1	1	1	77
24	17	4	1993	1	1		4	3		1	0				0				0				0		0		0		0		1	1	0	0	1	0	0		1	77	1	77	77	77	BEAUCOUP FATIGUE	77	77	1	77
25	21	12	1992	1	1		6	2		1	0				0				0				0		5	père et mère	1		77		1	1	0	0	0	0	0		1	77	77	77	77	77	VERTIGES	77	77	77	77
24	28	4	1993	1	1		4	4		1	0				0				0				0		1		0		0		1	1	0	0	0	0	0		1	1	77	77	1	77	VERTIGES	1	1	1	1
27	26	8	1990	1	1		4	5		1	0				0				0				0		1		0		0		1	0	0	1	0	0	0		1	77	77	77	77	77	AVC	77	77	77	77
19	30	1	1998	1	1		4	2		0	0				0				0				0		1		0		1		1	0	0	0	1	0	0	CHU DE TREICHVILLE	0	1	77	1	77	77	CONTRACTION MUSCULAIRE	77	77	1	77
22	25	1	1995	1	1		4	4		1	0				0				0				0		0		0		0		1	0	0	0	1	0	0		1	77	77	77	77	1	VERTIGES	1	1	1	77
22	16	12	1995	1	1		4	4		0	0				0				0				0		0		0		0		1	0	0	1	0	0	0	ECOLE	1	77	77	77	77	77	ASTHENIE-VERTIGE-MANQUE DE CONCENTRATION	77	77	77	77
20	21	4	1997	1	1		4	5		0	0				0				0				77		77		77		77		1	0	0	0	0	1	0		1	77	77	77	77	77	VERTIGES	77	77	77	1
22				1	1		2	1		0	0				0				0				0		0		0		0		1	1	0	0	0	0	0		1	1	77	77	1	77	TROUBLE DE L'AUDITION-AGE AVANCE	1	1	1	1
23	1	2	1994	1	1		4	1		1	0				0				0				77		77		77		77		1	1	0	0	0	0	0		1	77	77	77	77	77		77	77	77	77
26	29	3	1991	1	1		6	4		0	0				0				0				0		5	mère et frère	0		0		1	1	0	0	0	0	0	ECOLE	1	1	1	77	77	77		77	77	1	1
20	21	11	1997	1	1		6	2		1	0				0				0				0		0		0		0		1	1	0	1	1	0	0		1	77	77	77	77	77	AVC- CRISE CARDIAQUE	77	77	77	1
20	23	4	1997	1	1		4	2		1	0				0				0				0		0		0		0		1	1	0	0	1	0	0	ECOLE	1	77	1	77	1	77		1	1	1	1
24	15	10	1993	1	1		2	2		1	0				0				0				0		0		0		0		0								77	77	77	77	77	77		77	77	77	77
21	29	4	1996	1	1		4	2		0	0				0				0				0		0		0		0		1	0	0	0	0	0	0	ECOLE	1	77	1	77	77	77	CRISE CARDIAQUE- PARALYSIE	77	77	77	77
22	13	3	1995	1	1		4			1	0				0				0				0		0		0		0		1	0	0	1	0	0	0		1	77	77	77	77	77	GRELOTER	77	77	77	1
21	26	4	1996	1	1		4	3		1	0				0				0				0		0		0		0		1	1	0	0	0	0	0		1	1	1	77	1	77		1	1	77	1
23	20	8	1994	1	1		4	3		0	0				0				0				77		4		77		77		1	1	0	1	0	1	0		1	77	1	77	77	77		1	1	1	1
20	29	1	1997	1	1		4	2		0	0				0				0				0		0		0		0		1	1	0	0	0	1	0		1	77	77	77	77	77		77	77	77	77
19	12	12	1997	1	1		1	3		1	0				0				0				0		0		0		0		1	0	0	1	0	0	0		1	77	77	77	77	77		77	77	77	1
21	21	12	1997	1	1		1	3		1	0				0				0				0		0		0		0		1	0	0	1	0	0	0		1	77	77	77	77	77		77	77	77	77
22	10	4	1995	1	1		4	3		0	0				0				0				0		0		0		0		1	0	0	0	1	0	0		1	77	77	77	77	77		1	1	77	1
20	30	1	1997	1	1		4	4		0	0				0				0				0		0		0		0		1	1	0	0	1	0	0		1	77	77	77	77	77		77	1	1	1
25	9	5	1992	1	1		4	4		1	0				0				0				0		1		0		0		1	0	0	1	0	0	0	ECOLE	1	77	77	77	77	77		1	1	77	1
24	2	6	1993	1	1		4	2		1	0				0				0				0		0		0		0		1	0	0	1	0	0	0		1	77	77	77	77	77	VERTIGES- LES MEMBRES DEVIENNENT DURS	77	77	1	1
22	27	1	1996	1	1		1	2		0	0				0				0				0		0		0		0		1	1	0	0	1	0	0		1	77	77	77	77	77	VERTIGES	77	77	1	1
20	7	10	1997	1	1		4	2		0	0				0				0				0		0		0		0		1	0	0	1	0	0	0		1	77	77	77	77	77		1	1	77	1
23	28	10	1994	1	1		1	3		1	1		1	INSULINE MIXTARD 30	0				0				1		0		0		0		1	1	0	1	1	0	0		1	77	1	77	77	77		1	1	1	77
22	21	9	1995	1	1		4	2		1	0				0				0				0		0		0		0		1	0	0	1	1	0	0	ECOLE	1	77	77	77	77	77	VERTIGE-ASTHENIE-TACHYCARDIE	77	77	1	1
22	8	12	1994	1	1		1	2		0	0				0				0				0		0		0		0		1	0	0	0	0	0	0	ECOLE	1	77	77	77	77	77		77	77	77	1
20	15	1	1997	1	1		1	3		1	0				0				0				0		1		0		0		1	0	0	1	0	0	0		1	77	77	77	77	77	ASTHENIE	77	77	77	1
20	23	11	1997	1	1		4	2		0	0				0				0				0		0		0		0		1	0	0	0	0	0	0	ECOLE	1	77	77	77	77	77		77	77	1	77
18	14	4	1999	1	1		4	2		0	0				0				0				77		77		77		77		1	1	0	1	1	0	0		1	1	1	77	77	77		77	77	1	1
21	13	12	1995	1	1		4	3		1	0				0				0				0		77		0		0		1	0	0	1	0	0	0		77	77	77	77	77	77		77	77	77	1
19	16	7	1998	1	1		2	3		0	0				0				0				0		0		0		0		1	0	0	0	0	0	0	AUX COURS	1	77	77	77	77	77		77	77	77	77
22	24	12	1994	1	1		1	3		0	0				0				0				0		0		0		0		1	1	0	0	0	0	0		1	77	1	77	77	77		77	77	77	77
20	2	4	1997	1	1		4	2		1	0				0				0				0		0		0		0		1	0	0	0	0	0	0	ECOLE	1	77	77	77	77	77		77	77	77	77
26	13	6	1991	1	1		4	5		1	0				0				0				77		77		0		0		1	0	0	0	0	0	1		1	77	77	77	77	77		77	77	1	1
23	8	1	1994	1	1		4	5		1	0				0				0				0		1		0		0		1	0	0	0	1	0	0		1	77	77	77	77	77		77	77	77	77
20	19	11	1997	1	1		4	2		0	0				0				0				0		77		77		77		1	0	0	0	1	0	0		1	1	77	77	77	77		77	1	77	1
20	17	6	1997	1	1		1	3		1	0				0				0				1		0		0		0		1	0	0	1	0	0	0		77	77	77	77	77	77		77	77	77	1
21	12	12	1996	1	1		1	3		1	0				0				0				0		0		0		0		1	0	0	1	0	0	0		1	77	77	77	77	77		1	77	77	1
27	31	12	1990	1	1		4	3		1	0				0				0				0		0		0		0		1	0	0	1	0	0	0		1	77	77	77	77	77		77	77	77	77
22	1	1	1995	1	1		4	4		1	0				0				0				1		1		0		0		1	0	0	1	0	0	0		1	77	1	77	77	77		77	1	1	77
23	16	7	1994	1	1		4	3		1	0				0				0				0		0		0		0		1	0	0	1	0	0	0		1	77	77	77	77	77		77	77	77	77
19	27	8	1998	1	1		4	3		1	0				0				0				0		0		0		0		1	0	0	1	0	0	0		1	1	77	77	77	77	STRESS	77	77	1	1
25	6	8	1992	1	1		2	3		0	0				0				0				0		0		0		0		1	0	0	1	0	0	0		77	77	77	77	77	77		77	77	77	77
21	9	8	1996	1	1		3	2		0	0				0				0				0		0		0		0		1	0	0	0	0	0	0	ECOLE	1	77	77	77	77	77		77	1	77	1
20	11	3	1997	1	1		8	2		0	0				0				0				0		0		0		0		1	0	0	1	0	0	0		1	1	77	77	1	77		77	77	77	77
22	22	8	1995	1	1		2	1		0	0				0				0				0		0		0		0		1	1	0	1	1	0	0		1	1	77	77	77	77		77	77	1	1
21	9	12	1996	1	1		8	3		0	0				0				0				0		0		0		0		1	0	0	0	1	0	0		1	77	77	77	77	77		77	77	77	77
18	2	9	1999	1	1		6	1		0	0				0				0				0		0		0		0		1	0	0	1	0	0	0		1	77	1	1	77	77	PROBLEME DE RESPIRATION	77	77	1	77
18	15	1	1999	1	1		2	2		0	0				0				0				0		0		0		0		1	0	0	0	0	0	0	ECOLE	1	77	77	77	77	77		77	77	1	1
24	15	5	1993	1	1		2	2		0	0				0				0				0		0		0		0		1	0	0	0	0	0	0	ECOLE	1	77	77	77	77	77	STRESS	77	1	77	77
26	4	12	1991	1	1		2	2		1	0				0				0				0		1		0		0		1	0	0	1	1	0	0	ECOLE	1	77	77	77	77	77	VERTIGE-PERTE DE MEMOIRE-DOULEUR POITRIN	77	77	77	1
21	1	7	1996	1	1		6	4		0	0				0				0				0		0		0		0		1	0	0	0	0	0	0	ECOLE	1	77	77	77	77	77		77	77	77	1
21	15	10	1996	1	1		6	4		1	0				0				0				0		0		0		0		1	1	0	1	0	0	0		1	77	77	77	77	77		77	77	77	1
22	26	2	1995	1	1		6	2		1	0				0				0				0		2		0		0		1	0	0	0	0	0	0	ECOLE	1	1	77	77	77	77	BOURDONNEMENT D'OREILLE	77	77	77	1
21	19	11	1995	1	1		6	4		0	0				0				0				0		0		0		0		1	0	0	0	0	0	0	ECOLE	1	77	77	77	77	77		77	77	77	77
24	6	1	1993	1	1		2	1		1	0				0				0				0		0		0		0		1	0	0	0	0	0	0	ECOLE	1	77	77	77	77	77		77	77	77	77
19	12	8	1998	1	1		2	2		0	0				0				0				0		1		0		0		1	0	0	1	0	0	0	AUX COURS	1	77	77	77	77	77	EVANOUISSEMENT-PARALYSIE-HEMIPLEGIE	77	77	77	1
24	20	2	1993	1	1		2	1		0	0				0				0				0		0		0		0		1	0	0	1	1	0	0		1	77	77	77	77	77		77	77	77	77
19	12	1	1997	1	1		2	2		0	0				0				0				0		0		0		0		1	0	0	0	0	0	0	ECOLE	1	77	1	1	77	77		77	77	77	1
21	20	3	1996	1	1		8	3		0	0				0				0				0		0		0		0		1	1	0	0	0	0	0		1	77	77	77	77	77	paralysie	77	77	77	1
21	28	1	1996	1	1		6	1		1	0				0				0				0		0		0		0		1	1	0	0	0	0	0	ECOLE	1	77	77	77	77	77		77	77	77	1
19	20	4	1998	2	1		2	2		0	0				0				0				0		0		0		0		1	1	0	1	1	0	0		1	77	1	77	77	77		77	77	1	77
18	19	8	1999	1	1		6	1		0	0				0				0				0		0		0		0		1	0	0	1	0	0	0		77	1	77	77	77	77		77	77	77	77
20	24	10	1997	1	1		2	2		0	0				0				0				0		0		0		0		1	0	0	1	0	0	0		1	1	77	77	77	77	VERTIGES	77	77	1	77
23	10	11	1994	1	1		2	4		0	0				0				0				0		1		0		0		1	1	0	0	0	0	0			77	77	77	77	77		77	77	1	77
22	29	11	1995	1	1		2	4		1	0				0				0				0		2		0		0		1	0	0	1	0	0	0		1	1	77	77	77	77	ETOURDISSEMENT	77	77	1	1
26	17	12	1992	1	1		2	5		1	0				0				0				0		1		0		0		1	0	0	0	1	0	0	HMA	1	1	1	77	1	77		77	77	77	77
21	20	7	1996	1	1		6	1		0	0				0				0				0		1		1		0		1	0	0	0	0	0	0	ECOLE	1	1	77	77	77	77	ASTHENIE	77	77	77	77
18	4	4	1999	1	1		6	1		1	0				0				0				0		0		0		0		1	0	0	0	0	0	0	ECOLE	1	77	1	77	77	77		77	77	77	77
20	20	10	1997	1	1		6	1		1	0				0				0				0		0		0		0		1	1	0	0	0	0	0		1	77	77	77	77	77		1	77	77	1
18	11	5	1999	1	1		6	1		1	0				0				0				0		0		0		0		1	1	0	0	1	0	0		1	77	1	77	77	77		77	77	77	77
26	28	2	1991	1	1		2	2		1	0				0				0				0		0		0		0		1	0	0	0	1	0	0	ECOLE	1	1	1	77	77	77		77	77	1	1
21	6	8	1996	1	1		6	3		0	0				0				0				0		1		0		0		1	0	0	0	1	0	0	EN CLASSE	1	77	77	77	77	77		77	77	77	77
23	2	10	1994	1	1		2	2		0	0				0				0				0		0		0		0		1	1	0	0	0	0	0		77	77	77	77	77	77		77	77	77	77
24	26	12	1993	1	1		2	3		1	0				0				0				0		0		0		0		1	0	0	0	0	0	0	ECOLE	1	77	77	77	77	77		77	77	77	77
24	29	1	1993	1	1		2	3		1	0				0				0				0		0		0		0		1	1	0	0	0	0	1		1	77	77	77	77	77		77	1	1	1
20	31	12	1997	1	1		6	1		1	0				0				0				0		0		0		0		1	1	0	0	0	0	1		0	1	1	0	0	0	VERTIGES	77	1	77	1
24	14	5	1993	1	1		6	4		0	0				0				0				0		0		0		0		1	1	0	0	0	0	0	ECOLE	77	77	1	77	77	77	PROBLEME DE RESPIRATION	77	77	1	1
20	23	12	1997	1	1		2	2		0	0				0				0				0		0		0		0		1	0	0	0	0	0	0	ECOLE	77	77	77	77	77	77		77	1	77	77
19	28	7	1998	1	1		2	2		0	0				0				0				0		0		0		0		1	1	0	0	0	0	0	ECOLE	1	77	77	77	77	77	ARRET CARDIAQUE- MORT	1	77	1	77
26	28	6	1991	1	1		6	4		1	0				0				0				0		0		0		0		1	0	0	0	1	0	0	ECOLE	1	1	77	77	77	77	REMONTEE DE SANG	77	77	77	1
21	23	4	1996	1	1		2	1		0	0				0				0				0		2		0		0		1	1	0	0	0	0	0	EGLISE	1	77	77	77	77	77	PERTE DE LA MEMOIRE-FATIGUE	77	77	77	77
27	29	4	1990	1	1		2	3		1	0				0				0				2		2		0		0		1	0	0	1	0	0	0		0	77	1	77	77	77		77	77	1	1
23	9	10	1994	1	1		2	2		0	0				0				0				0		0		0		0		1	1	0	1	0	0	0		1	1	77	77	77	77	STRESS- FATIGUE GENERALE	77	77	77	1
21	6	11	1996	1	1		6	1		1	0				0				0				0		0		0		0		1	0	0	1	0	0	0		1	77	77	77	77	77		77	77	77	1
22	27	8	1996	1	1		2	2		0	0				0				0				0		0		0		0		1	0	0	0	0	0	0	ECOLE	1	77	77	77	77	77		77	77	77	1
25	9	10	1992	1	1		2	3		1	0				0				0				0		2		0		0		1	1	0	0	0	0	0	CONFERENCE-UNIVERSITE	1	77	77	1	77	77	MANQUE DE SANG	77	77	77	1
27	28	4	1990	1	1		4	6	6ÈME ANNEE	1	0				0				0				0		0		0		77		1	1	0	0	1	0	0		1	77	77	77	77	77		1	1	1	1
23				1	1		6	5		0	0				0				0				0		0		0		0		1	1	0	0	0	1	1		1	77	77	77	77	77	BEAUCOUP ENERVE	77	77	1	1
22	4	3	1995	1	1		2	2		0	0				0				0				77		77		77		77		1	1	0	1	1	0	0		1	77	77	77	77	77	OBESITE	77	77	1	77
22	25	7	1996	1	1		2	2		0	0				0				0				0		5	père et mère	0		1		1	1	0	1	1	0	0		1	77	77	77	77	77		77	77	1	1
21	19	7	1995	1	1		2	2		0	0				0				0				0		0		0		0		1	1	0	1	0	1	0		1	77	77	77	77	77		1	1	1	77
20	13	5	1997	1	1		4	3		0	0				0				0				77		77		77		77		1	0	0	0	1	0	0		1	77	77	77	77	77		77	77	77	77
23	25	1	1994	1	1		1	3		1	0				0				0				1		0		0		0		1	1	0	0	0	0	1		1	77	1	77	77	77		77	77	1	77
24	12	3	1993	1	1		2	3		0	0				0				0				0		0		0		0		1	1	0	0	0	0	0		1	77	77	77	77	77		77	77	77	77
20	5	4	1997	1	1		6	2		0	0				0				0				0		2		0		0		1	0	0	1	0	0	0	AUX COURS	1	1	77	77	77	77	FATIGUE	77	77	77	1
20	28	5	1997	1	1		4	4		1	0				0				0				2		0		0		0		1	0	0	1	0	0	0		1	77	77	77	77	77	OEDEME GENERALISE	77	77	77	1
24	21	12	1993	1	1		4	3		1	0				0				0				0		0		0		0		1	0	0	0	1	0	0		77	77	77	77	77	77		77	77	77	77
18	21	12	1999	1	1		2	1		0	0				0				0				0		0		0		0		1	0	0	1	0	0	0		1	77	77	77	77	77	PARALYSIE D'UN MEMBRE	77	77	77	1
18	28	12	2017	1	1		2	1		1	0				0				0				0		2		0		0		1	1	0	0	0	0	0	ECOLE	1	77	77	77	77	77		1	1	1	77
20	28	5	1997	1	1		4	3		0	0				0				0				0		0		0		0		1	0	0	0	1	0	0		1	77	77	77	77	77	TREMBLEMENTS	77	77	77	77
20	24	8	1998	1	1		4	3		1	0				0				0				0		2		0		0		1	0	0	1	0	0	0		1	77	77	77	77	77		77	1	1	1
21	12	2	1996	1	1		2	1		0	0				0				0				0		0		0		0		1	1	0	0	0	0	0		1	77	77	77	77	77		77	77	77	1
21	26	6	1996	1	1		4	3		1	0				0				0				0		0		0		0		1	0	0	1	0	0	0		0	77	77	77	77	77	PARALYSIE FACIALE- GESTES LENTS	77	77	77	77
18	1	1	1999	1	1		2	1		0	0				0				0				0		2		0		0		1	0	0	1	0	0	0		1	77	77	77	77	77		77	77	77	1
19	6	4	1998	1	1		4	3		0	0				0				0				0		2		0		0		1	1	0	0	0	0	0		1	77	77	77	77	77	NERVOSITE	77	77	77	77
24	30	9	1993	1	1		4	2		0	0				0				0				2		0		0		0		1	1	0	1	0	0	0		1	77	77	77	77	77		77	77	77	77
21	1	1	1996	1	1		1	3		1	0				0				0				77		77		77		77		1	1	0	1	0	0	0		1	77	77	77	77	77		77	77	77	77
24	22	6	1993	1	1		4	3			0				0				0				0		0		0		0		1	0	0	1	0	0	0		1	77	77	77	77	77		77	77	77	77
31	29	6	1986	1	3	APPARTEMENT	5	2		1	0				0				0				2		2		0		2		1	1	0	0	0	0	0	AU COURS	1	77	77	77	77	77		77	77	77	77
22	5	7	1995	1	1		4	3		0	0				0				0				77		0		0		0		1	1	0	0	0	1	0	ECOLE	1	77	77	77	77	77	CHUTE(PERTE DE CONNAISSANCE)	77	77	77	1
25	5	1	1992	1	1		4	3		0	0				0				0				0		0		0		0		1	0	0	1	1	0	0	ECOLE	1	77	77	77	77	77	PARALYSIE D'UNE PARTIE DU CORPS	77	77	77	77
20	22	8	1997	1	1		4	3		0	0				0				0				0		77		0		0		1	1	0	0	1	0	0		1	77	77	77	77	77		77	77	77	77
23	20	2	1994	1	1		4	3		0	0				0				0				0		0		0		0		1	0	0	0	0	0	0	ECOLE	1	77	77	1	77	77	PERTE DE CONNAISSANCE	77	77	1	77
23	19	12	1994	1	1		6	2		0	0				0				0				0		0		0		0		1	0	0	0	0	0	1	ECOLE	1	77	77	77	77	77	VERTIGES-TEMPERATURE ELEVEE	77	77	77	77
18	22	7	1999	2	1		1	3		0	0				0				0				0		1		0		0		1	1	0	1	1	0	0		77	77	77	77	77	77		77	77	77	77
18	14	4	1999	1	1		2	2		1	0				0				0				0		0		0		77		1	1	0	0	0	0	0	CAMPAGNE	1	77	77	77	77	77		77	77	1	1
20	2	9	1997	1	1		2	2		0	0				0				0				0		0		0		77		1	1	0	0	0	0	0	ECOLE	1	77	77	77	77	77		77	77	77	77
23	27	4	1994	2	1		1	1		0	0				0				0				0		0		0		0		1	1	0	0	0	0	0	AFFICHES	1	77	77	77	77	77		77	77	77	77
19	25	4	1998	1	1		1	3		1	0				0				0				0		2		0		0		1	1	0	1	0	0	0	CAMPAGNE- ECOLE	1	77	77	77	77	77		77	1	1	77
21	27	8	1996	2	1		1	3		1	0				0				0				2		1		0		0		1	1	0	1	1	0	0		1	77	77	77	77	77		77	77	1	1
18	27	7	1999	1	1		2	2		0	0				0				0				0		0		0		0		1	0	0	1	0	0	0		1	77	77	77	77	1		77	77	77	77
19	23	3	1998	2	1		1	3		1	0				0				0				0		1		0		0		1	0	0	1	0	0	0		1	77	77	77	77	77	syncope	77	77	77	1
18	26	5	1999	1	1		1	3		1	0				0				0				0		2		0		0		1	0	0	1	0	0	0		1	77	77	77	77	77		77	77	77	77
19	13	10	1998	1	1		2	2		1	0				0				0				0		0		0		0		1	0	0	1	0	0	0		1	77	1	77	77	77		77	77	77	1
22	22	12	1995	1	1		1	3		1	0				0				0				0		0		0		0		1	1	0	0	0	0	0		1	77	77	77	77	77		77	77	77	77
19	1	4	1998	2	1		1	1		0	0				0				0				0		0		0		0		1	0	0	0	0	0	0	ECOLE	1	77	77	77	77	77		77	77	77	77
18	10	7	1999	1	1		1	2		0	0				0				0				0		0		0		0		1	0	0	1	0	0	0		1	77	77	77	77	77	FAIBLESSE MUSCULAIRE- DYSARTHRIE	77	77	1	1
20	28	5	1997	1	1		6	4		0	0				0				0				0		5	père et mère	1		77		1	1	0	0	0	1	0	ECOLE	1	77	77	77	77	77		77	77	77	1
18	16	9	1999	1	1		1	2		0	0				0				0				77		77		0		77		1	1	0	0	0	0	1		1	77	77	77	77	77		77	77	1	77
20	10	9	1997	1	1		1	3		0	0				0				0				0		0		0		0		1	1	0	0	0	0	0	ETUDE	1	77	77	77	77	77		1	77	1	77
24	20	1	1993	1	1		2	4		1	0				0				0				0		2		0		0		1	1	0	1	0	0	1		1	77	77	77	77	77		77	77	77	77
22	15	5	1995	1	1		6	4		0	0				0				0				0		2		0		77		1	0	0	0	0	0	0	ECOLE	1	77	77	77	77	77		77	77	77	77
19	8	12	1997	2	1		1	3		0	0				0				0				0		0		0		0		1	1	0	1	0	0	0		1	77	77	77	77	77	DOULEUR THORACIQUE	77	77	77	1
25	15	10	1992	1	1		1	2		0	0				0				0				0		0		0		0		1	0	0	1	1	0	0		1	77	77	1	77	77		77	77	77	77
18	13	1	1999	1	1		1	3		0	0				0				0				0		0		0		0		1	1	0	0	0	0	0		1	77	77	1	77	77	ACCIDENTS CARDIOVASCULAIRES	77	77	77	77
22	16	6	1995	1	1		2	2		0	0				0				0				0		0		0		0		1	0	0	1	0	0	0		1	77	77	77	77	77		77	77	77	1
20	1	1	1997	1	1		6	4		0	0				0				0				0		2		0		0		1	1	0	1	0	0	0	ECOLE	1	77	77	77	77	77		77	77	1	77
22	22	12	1995	2	1		1	2		1	0				0				0				0		0		0		0		1	0	0	0	0	0	0	ECOLE	1	77	77	77	77	77		77	77	77	77
21	12	5	1996	1	1		1	2		1	0				0				0				0		0		0		0		1	0	0	1	0	0	0		0	77	77	77	77	77		77	77	77	77
19	4	4	1998	1	1		2	2		1	0				0				0				0		0		0		0		1	0	0	0	0	0	0	EN CLASSE	77	77	77	77	77	77	PARALYSIE DES MEMBRES	77	77	77	77
22	30	8	1995	1	1		2	5		0	0				0				0				0		0		0		0		1	1	0	1	0	0	0		1	77	77	77	77	77	FATIGUE GENERALISEE-ETOURDISSEMENT	77	77	77	77
22	21	5	1995	1	1		6	5		0	0				0				0				0		0		0		0		1	0	0	0	0	0	0	ECOLE	1	77	77	77	77	77	VITESSE DE CIRCULATION DU SANG DANS LES	1	77	77	77
20	24	12	1997	2	1		1	3		1	0				0				0				0		0		0		0		1	1	0	1	0	0	0		1	77	77	77	77	77	AUGMENTATION DE LA PRESSION ARTERIELLE	77	77	77	1
20	19	9	1997	1	1		1	3		1	0				0				0				0		0		0		0		1	1	0	0	1	0	0		1	77	77	77	77	77	VERTIGES	1	1	1	1
18	12	2	1998	2	1		2	2		1	0				0				0				0		1		0		77		1	1	0	0	0	0	0		77	77	77	77	77	77	ASTHENIE	77	77	1	77
20	22	8	1997	1	1		1	3		0	0				0				0				1		1		0		0		1	0	0	1	0	0	0		1	77	77	77	77	77	TREMBLEMENT DES MAINS	77	77	1	1
21	16	10	1996	1	1		8	2		0	0				0				0				0		0		0		0		1	0	0	1	0	0	0	ECOLE	1	77	77	77	77	77		77	77	77	1
19	1	9	1998	1	1		1	2		0	0				0				0				0		0		0		0		1	1	0	0	0	0	0		1	77	77	77	77	77		77	77	77	77
18	20	6	1999	1	1		1	2		0	0				0				0				0		0		0		0		1	1	0	0	0	0	1		1	77	77	77	77	77	STRESS	77	1	1	77
19	11	5	1998	1	1		2	2		0	0				0				0				0		0		0		0		1	0	0	1	1	1	0		1	77	77	77	77	77		77	77	1	77
19	27	5	1998	1	1		2	2		0	0				0				0				0		0		0		0		1	1	0	0	0	0	0	ECOLE	1	77	1	77	77	77		77	77	1	1
21	29	3	1996	1	1		1	3		0	0				0				0				0		0		0		0		1	0	0	1	1	0	0		1	77	77	77	77	77		77	77	77	77
20	26	5	1997	1	1		4	4		0	0				0				0				0		0		0		0		1	1	0	1	0	0	0		1	77	77	77	77	77		77	77	77	77
20	5	4	1997	1	1		1	2		0	0				0				0				0		0		0		0		1	1	0	0	0	0	0	ECOLE	1	77	77	77	77	77		77	77	77	1
22	25	12	1995	1	1		8	3		1	0				0				0				0		0		0		0		1	0	0	0	0	0	0	ECOLE	1	77	1	77	77	77		77	77	77	77
21	18	4	1999	1	1		1	3		1	0				0				0				0		0		0		0		1	1	0	0	0	0	0	ECOLE	1	77	77	77	77	77		77	1	77	1
34	6	12	1983	1	3	EN VILLE	5	5		0	0				0				0				0		0		0		0		1	1	0	0	0	1	1		1	77	77	77	77	77	EVANOUISSEMENT- PARALYSIE	77	77	77	77
26	21	1	1991	1	1		6	5		1	0				0				0				0		2		0		0		1	1	0	1	1	0	0		1	77	77	77	77	77		77	77	77	77
27	1	1	1989	1	1		6	1		1	0				0				0				0		0		0		0		1	1	0	1	0	0	0		1	77	1	77	77	77		77	77	77	1
22	1	12	1995	1	1		4	2		1	0				0				0				0		77		0		0		1	0	0	1	0	0	0		1	77	77	77	77	77		77	77	1	77
19	11	9	1998	1	1		4	2		0	0				0				0				0		0		0		0		1	1	0	0	0	0	0		1	77	77	77	77	77		77	77	77	77
24	5	9	1993	1	1		4	3		0	0				0				0				1		0		0		0		1	1	0	0	0	0	1		1	77	77	77	77	77		77	77	77	77
19	17	12	1998	1	1		4	2		0	0				0				0				0		0		0		0		1	1	0	0	0	0	0		77	77	77	77	77	77		77	77	77	77
20	22	9	1997	1	1		4	3		0	0				0				0				0		0		0		0		1	0	0	0	0	0	0	ECOLE	1	77	77	77	77	77		77	77	77	1
21	21	5	1996	1	1		4	2		1	0				0				0				0		0		0		0		1	1	1	0	0	0	0		1	77	77	77	77	77		77	77	77	77
18	2	12	1999	1	1		4	1		0	0				0				0				0		0		0		0		1	1	0	0	0	0	0		1	77	77	77	77	77	COMA	77	77	77	1
21	30	8	1996	1	1		4	2		1	0				0				0				0		0		0		0		1	0	0	1	0	0	0		1	77	77	77	77	77		77	77	77	77
22	30	7	1995	1	1		4	4		0	0				0				0				0		1		0		0		1	0	0	0	0	0	0	ECOLE	1	77	77	77	77	77	VERTIGES-PERTE DE CONNAISSANCE	77	77	77	77
21	1	10	1996	1	1		4	1		0	0				0				0				0		0		0		0		1	1	0	1	1	0	0		77	77	77	77	77	77		77	1	1	77
24	1	1	1993	1	1		4	3		1	0				0				0				0		0		0		0		1	0	0	0	0	0	0	ECOLE	0	77	77	77	77	77		77	77	1	1
22	11	3	1995	1	1		4	3		1	0				0				0				0		0		0		0		1	1	0	0	0	0	0	ECOLE	1	1	77	77	77	77	PARESTHESIE AU NIVEAU DES EXTREMITES	77	77	77	77
26	18	6	1991	1	1		6	5		1	0				0				0				0		0		0		0		1	0	0	1	0	0	0	ECOLE	1	77	77	77	77	77		77	77	77	77
26	29	3	1991	1	2		8	2		0	0				0				0				0		2		0		0		1	1	0	0	0	0	0	CAMPAGNE SENSIBILISATION	1	77	77	77	77	77		77	77	77	77
22	26	2	1995	1	1		4	2		0	0				0				0				0		2		0		0		1	0	0	1	0	0	0		1	77	77	77	77	77	CHUTE DE SA HAUTEUR	77	77	77	77
19	6	2	1998	1	1		4	1		0	0				0				0				1		1		0		2		1	1	1	0	0	0	1		1	77	77	77	77	77		77	1	1	1
22	30	12	1996	1	2		6	5		0	0				0				0				77		0		0		0		1	1	0	0	0	0	0		77	77	77	77	77	77	CRISE CARDIAQUE	77	77	1	1
23	6	8	1994	1	1		4	5		0	0				0				0				0		77		0		77		1	0	0	0	0	0	0	ECOLE	77	77	77	77	77	77		77	77	77	77
26	23	6	1991	1	1		1	4		1	0				0				0				1		1		0		1		1	1	0	0	0	0	0		1	77	77	77	77	77	PARALYSIE	77	77	77	77
25	20	11	1992	1	1		6	5		1	0				0				0				0		1		1		0		1	1	1	0	0	0	0		1	77	1	77	77	77	SYNCOPE	77	77	1	77
18	7	4	1999	1	1		4	1		1	0				0				0				0		0		0		0		1	0	0	1	0	0	0	ECOLE	1	77	77	77	77	77	PARALYSIE	77	77	77	1
25	5	10	1992	1	1		6	5		1	0				0				0				0		0		0		0		1	0	0	1	1	0	0	ECOLE	1	77	77	77	77	77	VERTIGES	77	77	77	77
24	14	12	1993	2	1		3	5		0	0				0				0				0		77		0		0		1	0	0	1	0	0	0	AUX COURS	1	77	77	77	77	77		77	77	1	1
19	21	4	1998	1	1		4	4		1	0				0				0				0		0		0		0		1	0	0	0	0	0	0	ECOLE	1	77	77	77	77	77		77	77	77	77
21	20	7	1996	1	1		2	4		1	0				0				0				2		0		0		0		1	0	0	0	0	0	0	ECOLE	1	77	77	77	77	77	VERTIGES	77	77	77	77
23	5	4	1994	1	1		6	5		1	0				0				0				0		1		0		0		1	1	0	1	1	0	0	ECOLE	0	77	77	77	77	77	ASTHENIE	77	77	77	77
20	28	5	1997	2	1		6	4		1	0				0				0				0		0		0		0		1	1	0	0	0	0	0	ECOLE	1	77	1	77	77	77	COLERE	77	1	1	77
21	6	10	1996	2	1		6	5		1	0				0				0				0		2		0		0		1	1	1	1	0	0	0		1	77	77	77	77	77	ANOREXIE	77	77	77	1
19	7	1	1996	1	1		2	2		0	0				0				0				0		0		0		0		1	1	0	0	1	0	0	ECOLE	77	77	77	77	77	77		77	77	77	1
23	4	9	1994	1	1		6	5		1	0				0				0				0		0		0		0		1	1	0	0	0	0	0	ECOLE	0	1	77	77	77	77	NERVOSITE-OEDEME DES MEMBRES INFERIEURS	77	77	77	77
26	27	7	1991	2	1		2	4		1	0				0				0				0		1		0		0		1	1	0	1	0	0	0		1	77	77	77	77	77	CRISE CARDIAQUE	77	77	77	1
24	28	5	1993	1	1		6	5		1	0				0				0				0		2		0		0		1	1	0	0	0	1	0		1	77	77	77	77	77		77	77	77	1
60	23	4	1957	1	2		5	1		1	0				0				0				0		0		0		0		1	1	0	1	0	0	0		1	77	1	77	77	77	VERTIGES	77	77	77	1
28	29	4	1989	1	2		5	1		1	0				0				0				0		0		0		0		1	0	0	0	1	0	0		1	77	77	77	77	77	AVC	77	77	1	1
21	29	4	1996	1	1		2	4		0	0				0				0				0		0		0		0		1	0	0	0	0	0	0	ECOLE	1	77	77	77	77	77		77	77	77	1
21	24	7	1996	1	1		8	3		1	0				0				0				0		0		0		0		1	1	0	0	0	0	0		1	77	77	77	77	77	PERTE DE CONNAISSANCE	77	77	1	77
22	18	2	1995	1	1		6	5		1	0				0				0				0		0		0		0		1	1	0	0	0	0	0		1	77	1	77	77	77	TREMBLEMENT-VERTIGES- PARALYSIE	77	77	1	1
18	27	7	1999	1	1		2	2		0	0				0				0				0		1		0		0		1	1	0	0	0	0	0	CLASSE	1	77	1	77	77	77	DIFFICUTES A RESPIRER	77	77	77	1
20	24	10	1997	1	1		2	2		0	0				0				0				0		0		0		0		1	0	0	1	0	0	0		1	77	77	77	77	77		77	77	77	77
20	31	12	1997	1	1		2	2		0	0				0				0				1		0		0		0		1	1	0	1	0	0	0		1	77	77	77	77	77		1	1	77	77
19	9	3	1998	2	1		2	2		1	0				0				0				0		1		0		0		1	1	0	0	0	0	0		1	77	77	77	77	77	CRISE	77	77	77	1
36	1	1	1981	1	2		5	1		1	0				0				0				0		1		0		0		1	0	0	1	1	0	0		1	77	1	1	77	77		77	77	77	77
22	29	4	1995	1	1		6	5		1	0				0				0				0		5	père et mère	0		0		1	0	0	1	0	0	0		1	77	77	1	77	77	ASTHENIE- VERTIGES	77	77	77	77
26	16	5	1991	1	1		6	5		1	0				0				0				0		1		1		0		1	0	0	1	0	0	0		1	77	77	77	77	77	PARALYSIE DES MEMBRES	1	77	77	77
25	18	4	1992	1	1		6	5		1	0				0				0				0		0		0		0		1	1	1	1	0	0	0		1	77	77	77	77	77	CRISE- PARALYSIE DES MEMBRES	77	77	1	1
19	6	11	1998	2	1		6	4		1	0				0				0				0		2		0		0		1	0	0	0	1	0	0	ECOLE	1	1	77	77	77	77	PARALYSIE D'UN MEMBRE	77	77	77	1
18	2	11	1999	1	1		6	2		0	0				0				0				0		77		0		0		1	0	0	1	0	0	0		1	77	1	1	77	77		77	77	77	1
25	4	10	1992	1	1		6	4		1	0				0				0				0		1		0		0		1	0	0	1	0	0	0		1	77	77	77	77	77	PARALYSIE DES MEMBRES	77	1	77	77
26	17	3	1991	1	1		6	4		0	0				0				0				0		0		0		0		1	1	0	0	0	0	0	ECOLE	1	1	1	77	77	77		77	77	77	77
23	2	9	1994	1	1		6	4		1	0				0				0				0		0		0		0		1	1	0	0	0	0	0	ECOLE	1	77	77	1	77	77		77	77	77	77
24	6	8	1993	1	1		6	5		0	0				0				0				0		0		0		0		1	0	0	0	1	0	0		1	77	77	77	77	77		77	77	77	77
26	14	4	1991	1	1		6	5		1	0				0				0				0		0		0		0		1	0	0	0	0	0	0	ECOLE	1	77	77	77	77	77		77	77	77	77
32	6	11	1985	1	3		5	1		1	0				0				0				0		0		0		0		1	1	0	0	1	0	0		1	77	77	77	77	77	FIEVRE	77	77	77	77
30	12	3	1987	1	1		5	3		1	0				0				0				0		0		77		0		1	1	0	1	0	0	0		1	77	77	77	77	77		77	77	77	1
54	27	7	1963	1	1		5	1		1	0				0				0				1		0		0		0		1	0	1	0	0	0	0	ECOLE	0	77	77	77	77	77	IRRITATION	77	77	77	1
25	8	3	1992	1	1		6	4		0	0				0				0				0		5	père et mère	0		0		1	1	0	0	1	1	0		0	77	77	77	77	1		77	77	1	1
25	21	5	1995	2	1		6	4		1	0				0				0				0		1		0		0		1	1	0	1	0	0	0	ECOLE	1	77	77	77	77	77		77	77	77	77
21	2	2	1996	1	1		6	4		1	0				0				0				0		0		0		0		1	0	0	0	0	0	0	ECOLE	1	77	77	77	77	77		77	77	1	77
25	12	12	1991	1	1		6	5		1	0				0				0				0		0		0		0		1	0	0	0	1	0	0	ECOLE	1	77	77	77	77	77		1	1	77	77
39	2	6	1978	1	1		5	1		1	0				0				0				0		5	mère et soeur	0		0		1	0	0	1	0	0	0		1	1	77	77	77	77	ASTHENIE	1	77	77	1
23	12	5	1993	2	1		6	4		1	0				0				0				0		0		0		0		1	0	0	1	0	0	0	ECOLE	0	77	77	77	77	77		77	77	77	77
23	17	4	1994	1	1		6	5		1	0				0				0				0		0		0		0		1	0	0	1	0	0	0		1	77	77	77	77	77		77	1	77	1
22	27	12	1995	1	1		6	4		1	0				0				0				0		0		0		0		1	1	0	0	0	0	0	ECOLE	1	77	77	77	77	77		77	77	77	1
22	18	4	1995	2	1		6	4		1	0				0				0				0		0		0		0		1	1	0	0	1	0	1		0	77	77	77	77	77		77	77	77	1
24	1	4	1993	1	1		8	1		1	0				0				0				0		0		0		0		0								77	77	77	77	77	77		77	77	77	77
25	20	5	1992	1	1		6	5		1	0				0				0				0		1		1		0		1	1	0	0	1	0	0		1	77	77	77	77	77		77	77	77	1
20	25	7	1997	1	1		8	3		1	0				0				0				0		0		0		0		1	1	1	0	0	0	0	ECOLE	1	77	77	77	77	77	ALIMENTATION NON SALE	77	77	1	1
24	5	9	1993	2	1		6	4		1	0				0				0				1		1		0		0		1	1	1	0	0	0	0		1	1	77	1	77	77	DOULEUR THORACIQUE- CLAUDICATION	77	1	1	77
24	5	10	1993	1	1		6	4		0	0				0				0				2		0		0		0		1	0	0	1	1	0	0	ECOLE	1	77	77	77	77	77	HEMIPLEGIE- PARALSIE FACIALE	77	77	1	1
21	3	8	1996	2	1		6	5		1	0				0				0				1		77		1		1		1	1	0	0	0	0	0	ECOLE	1	77	77	77	77	77	CONVULSIONS	77	77	77	1
22	19	11	1995	1	1		8	3		1	0				0				0				0		0		0		0		1	0	0	0	1	0	0		77	77	77	77	77	77		77	77	77	77
23	23	2	1994	1	1		6	5		1	0				0				0				0		0		0		0		1	1	1	0	0	1	0	ECOLE	1	77	77	77	77	77	CHUTE DE SA HAUTEUR	77	77	1	1
26	19	8	1991	1	1		6	5		1	0				0				1	2016	0		0		2		0		0		1	1	0	0	1	0	0		1	77	77	77	77	77		77	77	1	1
22	10	4	1995	1	1		6	4		0	0				0				0				0		0		0		0		1	1	0	1	0	0	0	ECOLE- AFFICHE	1	77	77	77	77	77		77	77	77	1
22	5	7	1995	2	1		6	4		1	0				0				0				77		0		0		0		1	1	0	0	0	0	0	ECOLE	1	77	1	77	77	77	DOULEUR THORACIQUE- OMI	1	1	77	77
22	19	12	1994	1	1		2	4		1	0				0				0				0		0		0		0		1	0	0	0	1	0	0		1	77	77	77	77	77	ASTHENIE	77	77	1	77
22	30	12	1994	1	1		6	4		1	0				0				0				0		2		0		0		1	0	0	0	0	0	0	ECOLE	0	77	1	77	77	77	OEDEME- ETOURDISSEMENT	1	1	77	1
22	24	5	1995	2	1		6	5		1	0				0				0				1		5	père et mère	0		5	père et mère	1	0	0	1	0	0	0		1	77	1	77	77	77	MALAISE	77	77	77	1
26	3	7	1991	1	1		2	4		1	0				0				0				0		1		0		0		1	1	0	1	0	0	0		1	77	77	77	77	77	ASTHENIE-PARALYSIE-ARRET CARDIAQUE	77	77	1	77
26	22	3	1991	1	1		6	5		1	0				0				0				0		0		0		77		1	0	0	1	0	0	0		77	77	77	77	77	77	MALAISE	77	77	1	77
23	24	7	1994	1	1		6	4		1	0				0				0				0		0		0		0		1	1	0	0	0	0	0	AFFICHE PUBLICITAIRE	1	77	77	77	77	77		77	1	1	77
26	30	12	1991	1	1		2	4		1	0				0				0				3		2		77		0		1	0	0	1	0	0	0		1	77	77	77	77	77	PARALYSIE FACIALE	77	77	77	77
26	18	8	1991	1	1		6	5		1	0				0				0				2		0		0		0		1	1	0	0	0	0	1		1	77	77	77	77	77		77	77	77	1
21	21	8	1996	1	1		2	2		1	0				0				0				0		0		0		0		1	0	0	0	0	0	0	ECOLE	77	77	77	77	77	77		77	77	77	1
19	5	10	1998	1	1		2	2		0	0				0				0				0		0		0		77		1	1	0	0	0	0	0		77	77	77	77	77	77	VERTIGES	77	77	77	1
19	16	4	1998	1	1		2	2		0	0				0				0				0		0		0		77		1	1	0	0	0	0	0		77	77	77	77	77	77		77	77	77	77
22	26	3	1995	1	1		6	5		1	0				0				0				0		0		0		0		1	0	0	0	1	0	0		1	77	77	77	77	77	CRAMPES-PARALYSIE-PRTE DE CONNAISSANCE	77	77	77	1
23	2	1	1994	1	1		6	5		1	0				0				0				0		2		0		77		1	0	0	0	0	0	0	ECOLE	1	77	77	77	77	77		77	77	77	77
19	29	6	1998	1	1		6	2		1	0				0				0				0		0		0		0		1	1	0	0	0	0	0	AFFICHE PUBLICITAIRE	1	77	77	77	77	77		77	77	1	77
30	1	1	1987	1	1		2	4		1	0				0				0				0		0		0		0		1	0	0	0	0	0	0	ECOLE	1	77	77	77	77	77		77	77	77	77
30	28	10	1987	1	2		5	1		0	0				0				0				0		2		0		0		1	1	0	0	1	0	0		1	77	1	77	77	77	VERTIGES	77	77	77	1
21	29	9	1996	1	1		6	4		0	0				0				0				0		2		0		0		1	1	0	0	0	0	0		77	77	77	77	77	77	ASTHENIE- STRESS	77	77	77	77
22	25	5	1995	1	1		6	5		0	0				0				0				0		0		0		77		1	0	0	0	1	0	0		0	77	77	77	77	77		77	77	77	77
23	14	9	1994	1	1		6	5		1	0				0				0				0		1		0		77		1	0	0	1	0	0	0	ECOLE	1	77	77	77	77	77		77	77	77	77
19	30	9	1998	2	1		6	2		0	0				0				0				0		1		0		0		1	0	0	0	0	0	0	ECOLE	1	77	77	77	77	77		77	77	1	1
21	21	12	1995	2	1		6	4		0	0				0				0				0		0		0		77		1	1	0	0	0	1	0	AFFICHE PUBLICITAIRE	77	77	77	77	77	77		77	77	1	77
20	8	2	1997	1	1		6	4		0	0				0				0				0		0		0		0		1	0	0	0	1	0	0		1	77	77	77	77	77	VERTIGES- TACHYCARDIE	77	77	77	77
25	17	4	1992	1	1		6	4		1	0				0				0				0		0		0		0		1	0	1	0	0	0	0		1	77	77	77	77	77		77	77	1	77
25	27	12	1992	1	1		6	5		1	0				0				0				0		0		0		77		1	1	0	0	0	0	1		1	77	77	77	77	77		77	77	1	77
23	14	12	1994	1	1		6	5		1	0				0				0				1		0		0		0		1	0	0	1	0	0	0		1	77	77	77	77	77		77	77	77	77
24	25	4	1993	1	1		6	4		0	0				0				0				0		0		0		77		1	0	0	0	0	0	0	ETUDE	1	77	77	77	77	77		77	77	77	77
23	6	10	1994	1	1		6	5		0	0				0				0				0		0		0		0		1	0	0	0	0	0	0	COURS	1	77	77	77	77	77		77	77	77	77
24	30	12	1994	1	1		6	4		1	0				0				0				0		0		0		0		1	1	1	1	0	0	1		0	77	77	77	77	77	BOUFFEE DE CHALEUR-HYPOESTHESIE-NAUSEES	77	77	77	77
21	14	6	1996	1	1		6	4		0	0				0				0				0		77		0		0		1	1	0	0	0	0	0	ECOLE- CAMPAGNE DE SENSIBILISATION	1	77	77	77	77	77		77	77	1	77
29	28	11	1988	1	3	APPARTEMENT	5	1		1	0				0				0				77		77		0		77		1	1	1	0	0	0	1		77	77	77	77	77	77		77	77	77	77
29	9	11	1988	1	3	APPARTEMENT	5	1		1	0				0				0				0		77		0		0		1	0	0	0	0	0	0	ECOLE	1	77	77	77	77	77	TREMBLEMENT	77	77	77	77
22	10	11	1994	2	1		6	4		0	0				0				0				0		2		0		2		1	1	0	1	1	0	0	ECOLE	1	77	1	77	77	77	OBESITE	77	77	1	77
25	1	7	1992	1	1		2	4		0	0				0				0				77		0		0		0		1	0	0	0	1	0	0	DEPISTAGE	1	77	77	77	77	77		77	77	77	77
27	9	10	1990	1	3	APPARTEMENT	5	1		1	0				0				0				0		1		0		1		1	0	0	1	0	0	0		1	77	77	77	1	77	ASTHENIE-PERTE DE LUCIDITE-VERTIGE	77	77	77	77
22	13	12	1995	1	1		6	2		1	0				0				0				0		0		0		77		1	1	0	1	1	0	0	AFFICHE-CAMPAGNE DE SENSIBILISATION	77	77	77	77	77	77		77	77	77	77
22	5	12	1995	1	1		8	5		1	0				0				0				1		77		0		77		1	1	0	0	0	0	0		77	77	77	77	77	77		77	77	77	77
23	19	4	1994	2	1		6	4		1	0				0				0				77		77		0		0		1	1	0	0	0	1	0		1	77	77	77	77	77	OBESITE	77	77	1	1
48	10	3	1969	1	3	APPARTEMENT	5	1		1	0				0				0				0		0		0		0		1	1	0	1	0	0	0		1	77	77	1	77	77	VERTIGES	77	77	1	1
19	16	2	1998	2	1		2	2		1	0				0				0				77		77		0		77		1	1	0	0	0	0	0		1	77	77	77	77	77		77	77	77	77
25	13	8	1992	1	1		2	2		0	0				0				0				2		2		0		77		1	1	0	1	0	0	0		1	77	77	77	77	77		77	77	77	1
33	15	6	1984	1	3	APPARTEMENT	5	1		1	0				0				0				0		0		0		0		1	1	0	0	0	1	0	VENDEUR AMBULANT	1	77	77	77	77	77	RAIDEUR	77	77	77	77
18	10	7	1999	1	1		6	1		0	0				0				0				0		0		0		0		0
20	17	1	1997	2	1		6	4		0	0				0				0				0		2		0		0		1	0	0	0	0	0	0	ECOLE	1	77	77	77	77	77		77	77	1	77
20	10	3	1997	1	1		6	2		1	0				0				0				0		0		0		0		1	0	0	1	0	0	0		1	77	77	77	77	77		77	77	77	77
29	4	12	1993	1	1		6	3		0	0				0				0				0		0		0		0		1	0	0	1	0	0	0		1	77	77	77	77	77		77	77	77	77
20				2	1		6	4		1	0				0				0				0		1		0		0		1	0	0	1	0	0	0		1	77	77	77	77	77		77	77	77	77
18	11	4	1999	2	1		6	2		1	0				0				0				0		1		0		0		1	0	0	1	0	0	0	ECOLE	1	1	77	77	1	77	VERTIGES-STRESS-DOULEUR A LA POITRINE	77	77	1	1
22	13	7	1995	1	1		6	4		0	0				0				0				0		0		0		0		1	0	0	0	0	0	0	ECOLE	1	77	77	77	77	77		1	1	1	77
21	10	8	1996	2	1		6	4		0	0				0				0				0		0		1		0		1	1	0	0	0	0	0	ECOLE	0	77	77	77	77	77	PARALYSIE	77	1	1	77
23	1	5	1994	1	1		6	4		1	0				0				0				0		0		0		0		1	0	0	0	0	0	1		1	77	77	77	77	77	DILATATION DES PAUPIERES INFERIEURES	77	77	1	77
24	11	4	1993	1	1		6	5		1	0				0				0				0		0		0		0		1	0	0	1	0	0	0		1	77	77	77	77	77	PARESTHESIE-PARALYSIE	1	77	1	77
18	15	6	1999	1	1		3	2		1	0				0				0				0		0		0		0		1	0	0	1	0	0	0	ECOLE	77	77	77	77	77	77		77	77	77	77
19	21	7	1998	1	1		2	2		0	0				0				0				0		5	père et mère	0		0		1	0	0	1	0	0	0		1	77	1	77	77	77	ETOURDISSEMENT- EVANOUISSEMENT	77	77	77	1
18	12	7	1999	2	1		2	2		1	0				0				0				0		0		0		0		1	1	0	0	0	0	0		1	77	77	77	77	77		77	77	1	1
25	9	5	1991	1	1		6	5		1	0				0				0				0		0		0		0		1	0	1	0	0	0	0		1	77	77	77	77	77		77	77	77	77
22	16	12	1995	1	1		6	4		1	0				0				0				0		0		0		0		1	1	0	1	0	0	0		1	77	77	1	77	77		77	77	77	77
25	2	6	1992	1	1		2	2		0	0				0				0				0		0		0		0		1	0	0	1	0	0	0		77	77	77	77	77	77	PARALYSIE	77	77	1	1
24	2	9	1993	1	1		2	4		1	0				0				0				0		0		0		0		1	0	0	0	0	0	0	ECOLE-CAMPAGNE DE SENSIBILISATION	1	77	77	77	77	77	PARALYSIE D'UNE PARTIE DU CORPS	77	77	77	1
37	17	8	1980	1	3	APPARTEMENT	5	1		1	0				0				0				1		2		1		2		1	1	0	1	0	0	0		1	77	1	77	77	77	TA ELEVEE CHRONIQUE- FATIGUE	77	77	77	77
19	2	1	1998	1	1		2	2		1	0				0				0				0		2		0		77		1	0	0	0	0	0	0	ECOLE	1	77	77	77	77	77	CONTRACTION MUSCULAIRE	77	77	77	77
24	17	5	1993	1	1		6	4		0	0				0				0				0		0		0		0		1	0	0	0	0	0	0	ECOLE- CONFERENCE	1	77	77	77	77	77	PERTE DE CONNAISSANCE	77	77	77	77
22	1	3	1995	1	1		6	4		0	0				0				0				0		1		0		1		1	1	0	0	0	0	1	ECOLE	1	77	77	77	1	77	FOURMILLEMENT- DYSARTHRIE	77	77	77	77
24	29	11	1993	1	1		6	5		1	0				0				0				2		0		0		0		1	0	0	0	0	0	0	ECOLE	1	77	77	77	77	77		77	77	77	77
27	6	6	1990	1	3	APPARTEMENT PERSONNEL	5	1		1	0				0				0				0		0		0		0		1	1	0	0	0	0	0	CAMPAGNE DE SENSIBILISATION	1	77	77	77	77	77		77	77	77	1
22	21	6	1995	1	1		6	5		1	0				0				0				1		0		0		0		1	1	0	0	0	0	0	CAMPAGNE DE SENSIBILISATION	1	77	77	77	77	77	CRISE CARDIAQUE	77	77	1	1
26	27	12	1991	1	1		6	4		1	0				0				0				0		1		0		0		1	0	0	1	0	0	0		1	77	77	77	77	77	TACHYCARDIE	77	77	77	77
19	1	1	1998	2	1		6	4		1	0				0				0				0		0		0		77		1	0	0	1	0	0	0		1	77	77	77	77	77		77	77	77	1
19	23	3	1998	2	1		2	1		1	0				0				0				0		0		0		0		1	1	0	0	0	0	1	CAMPAGNE DE SENSIBILISATION	1	77	77	77	77	77	PERTE DE CONNAISSANCE	77	1	77	1
23	9	2	1994	2	1		2	2		1	0				0				0				0		0		0		2		1	1	0	0	0	0	0		77	77	77	77	77	77		77	77	77	77
24	8	10	1993	2	1		2	2		1	0				0				0				0		77		0		77		1	1	0	1	0	0	0	AFFICHES	1	77	77	77	77	77		77	77	77	77
20	6	2	1997	1	1		6	2		0	0				0				0				0		0		0		0		1	0	0	0	1	0	0		1	77	77	77	77	77		77	77	77	77
21	19	11	1996	2	1		6	4		1	0				0				0				2		0		0		0		1	0	0	0	0	0	0	ECOLE	77	77	77	77	77	77		1	1	1	1
25	1	1	1992	1	1		6	2		1	0				0				0				0		77		0		0		1	0	0	1	1	0	0	ECOLE	1	77	77	77	77	77		77	77	77	77
21	20	3	1996	1	1		2	4		0	0				0				0				77		77		1		0		1	0	0	0	0	0	1	SMS ORANGE	1	77	77	77	77	77		77	77	77	77
31	26	7	1986	1	3	CHEZ LUI MEME	5	6	DOCTORAT1	0	0				0				0				0		0		0		0		1	1	0	0	0	0	1		1	77	77	77	77	77		77	77	1	77
23	10	12	1993	1	1		6	2		1	0				0				0				0		77		77		77		1	1	0	0	0	0	0	ECOLE- LIVRES	77	77	77	77	77	77		77	77	77	77
20	18	5	1997	1	1		6	2		1	0				0				0				0		0		0		0		1	0	0	0	1	0	0	AUX COURS	1	77	77	77	77	77	STRESS	1	1	1	77
19	14	2	1998	2	1		2	3		0	0				0				0				0		0		0		0		1	0	0	0	0	0	0	AUX COURS	1	77	77	77	77	77		77	77	77	77
24	27	1	1993	1	1		6	2		0	0				0				0				0		0		0		0		1	0	0	0	0	0	0	AUX COURS	1	77	77	77	77	77		77	77	77	77
23	12	12	1994	1	1		6	3		1	0				0				0				0		1		0		0		1	1	0	1	0	0	0		1	77	77	77	77	77		77	77	77	77
27	17	9	1998	2	1		6	4		0	0				0				0				0		0		0		0		1	1	0	0	0	0	0		77	77	77	77	77	77		77	77	77	77
29	24	4	1998	1	2		5	6	DOCTORAT 1	1	0				0				0				0		0		0		0		1	1	1	0	0	0	0	CAMPAGNE DE SENSIBILISATION	1	77	77	77	77	77	FATIGUE-PARALYSIE-INCOHERENCE DES PROPOS	77	77	1	1
22	2	1	1995	2	1		6	2		1	0				0				0				0		77		0		2		1	1	0	0	0	0	0	CAMPAGNE	1	77	77	77	77	77	VERTIGES-FAIBLESSE-DOULEUR THORACIQUE	77	77	1	77
36	10	10	1981	1	2		5	2		1	0				0				0				77		77		0		77		1	1	0	0	1	0	0		1	77	77	77	77	77	FATIGUE- VERTIGES	77	77	77	77
21	17	8	1996	1	1		2	4		1	0				0				0				0		5	père et mère	0		0		1	1	0	1	0	0	0		1	77	77	77	77	77		77	77	77	77
22	25	2	1995	1	1		6	3		1	0				0				0				0		77		0		0		1	1	0	1	0	0	0		1	77	1	77	77	77	PARALYSIE	77	77	77	1
21	27	12	1996	1	1		6	4		0	0				0				0				0		0		0		0		1	0	0	0	0	0	0	AUX COURS	77	77	77	77	77	77		77	77	77	77
23	5	2	1994	1	1		6	5		1	0				0				0				0		0		0		0		1	0	0	1	0	0	0		1	77	77	77	77	77	PARALYSIE	77	77	77	77
25	10	7	1992	1	1		6	4		0	0				0				0				0		0		0		0		1	0	0	0	0	0	0	AUX COURS	1	77	77	77	77	77		77	77	77	77
25	22	1	1992	1	1		6	5		1	0				0				0				0		0		0		0		1	0	0	1	0	0	0		1	77	77	77	77	77		77	77	77	77
21	9	4	1996	2	1		2	2		1	0				0				0				0		0		0		0		1	0	0	0	0	0	0	AUX COURS	1	77	77	77	77	77	PARALYSIE	77	77	77	77
22	14	6	1994	1	1		2	2		0	0				0				0				0		0		0		0		1	0	0	1	0	0	0		1	77	77	77	77	77		77	77	77	77
21	4	2	1996	2	1		2	2		0	0				0				0				0		0		0		0		1	1	0	0	0	0	0		1	77	77	1	77	77	PARALYSIE	77	77	77	1
19	15	1	1998	1	1		6	2		1	0				0				0				1		1		0		0		1	1	0	1	0	0	0		1	77	77	77	77	77	PERTE DE CONNAISSANCE	77	77	77	1
20	31	5	1997	1	1		2	2		0	0				0				0				0		0		0		0		1	0	0	0	0	0	0	AUX COURS	1	77	77	77	77	77	PARALYSIE	77	77	1	77
19	25	9	1998	1	1		2	2		0	0				0				0				77		2		0		77		1	1	0	1	0	0	0		1	77	77	77	77	77		77	77	77	77
21	14	8	1996	2	1		6	2		1	0				0				0				0		2		0		0		1	0	0	1	0	0	0	AUX COURS	1	77	77	77	77	77		77	77	77	77
22	26	6	1995	1	1		8	3		1	0				0				0				0		0		0		0		1	0	0	0	0	0	0	AUX COURS	1	77	77	77	77	77		77	77	77	77
18	18	3	1999	2	1		6	2		0	0				0				0				0		0		0		0		1	1	0	0	0	0	0		77	77	77	77	77	77		77	77	77	1
18	6	3	1998	1	1		6	2		0	0				0				0				0		1		0		0		1	0	0	1	0	0	0		1	77	77	77	77	77		77	77	77	1
21	10	2	1996	2	1		6	3		1	0				0				0				1		2		0		0		1	1	0	0	0	0	0		77	77	77	77	77	77		77	77	77	1
25	2	10	1992	2	1		6	3		1	0				0				0				0		0		0		0		1	1	0	0	0	0	0		1	77	77	77	77	77		77	77	77	77
18	21	12	1999	1	1		8	3		1	0				0				0				0		0		0		0		1	0	0	1	0	0	0		1	77	77	77	77	77		77	77	77	77
18	3	10	1999	1	1		6	2		1	0				0				0				0		1		0		5	père et mère	1	0	0	1	1	0	0		1	1	77	77	77	77	VERTIGES	77	77	1	77
38	1	9	1979	2	2		5	1		1	0				0				0				0		0		0		0		1	1	0	0	0	0	0		1	77	77	77	77	77	PARALYSIE	77	77	77	1
34	27	12	1983	1	3	ABIDJAN	5	1		1	0				0				0				0		0		0		77		1	1	0	0	0	0	0		1	77	77	77	77	77		77	77	77	77
24	5	9	1993	1	1		6	5		1	0				0				0				0		2		0		77		1	0	0	0	0	0	0	ECOLE	1	77	77	77	77	77	PARALYSIE	77	77	1	77
32	1	4	1985	1	3	ABIDJAN	5	1		1	0				0				0				0		0		0		0		1	1	0	0	0	0	0		1	77	77	77	77	77	FAIBLESSE MUSCULAIRE- VERTIGES	77	77	77	77
23	20	8	1994	1	1		6	3		1	0				0				0				77		0		0		0		1	1	0	0	0	0	0		1	77	77	1	77	77		77	77	77	77
34	12	10	1983	1	2	YAMOUSSOUKRO	5	1		1	0				0				0				0		0		0		0		1	1	0	1	0	0	0		1	77	77	77	77	1		77	1	1	77
18	13	9	1999	1	1		2	2		1	0				0				0				0		77		0		0		1	0	0	0	0	0	0	ECOLE	1	77	77	77	77	77		77	77	77	77
25	10	7	1992	1	1		6	5		0	0				0				0				0		0		0		0		1	1	0	0	1	0	0		1	77	77	77	77	77	PARALYSIE	77	77	77	77
18	7	12	1969	1	2	YAMOUSSOUKRO-ABIDJAN	5	1		1	0				0				0				77		0		0		0		1	1	0	0	1	0	0		1	1	77	77	77	77	HEMORRAGIE	77	77	1	77
18	30	9	1999	2	1		2	2		1	0				0				0				0		1		0		77		1	0	0	0	0	0	0	ECOLE	1	77	77	77	77	77	SYNCOPE	77	77	77	1
18	25	9	1999	2	1		2	2		1	0				0				0				0		0		0		0		1	0	0	0	1	0	0		77	77	77	77	77	77		77	77	77	77
20	16	9	1997	1	1		1	3		0	0				0				0				77		77		0		1		1	1	0	0	0	0	0		1	77	77	77	77	77		77	77	1	1
20	23	8	1997	1	1		1	3		0	0				0				0				0		5	père et mère	0		0		1	1	0	1	0	0	0		1	77	77	77	77	77	CHANGEMENT D'HUMEUR	77	1	1	77
20	3	1	1997	2	1		1	3		1	0				0				0				0		1		0		0		1	1	0	1	0	0	0		1	77	77	77	77	77		77	77	77	1
24			1993	1	1		1	3		0	0				0				0				1		0		0		77		1	1	0	0	0	0	1		1	1	1	77	1	77		1	1	1	1
18	12	1	1999	1	1		4	2		0	0				0				0				0		0		0		0		1	0	0	1	0	0	0	ECOLE	1	1	77	77	77	77		77	77	1	1
21	7	6	1996	1	1		4	2			0				0				0				0		0		0		77		1	0	1	0	0	0	0		1	77	1	1	77	77	STRESS- EVANOUISSEMENT	77	77	1	77
21	6	6	1996	1	1		1	3		0	0				0				0				0		0		0		0		1	1	0	0	0	0	0	AFFICHE PUBLICITAIRE	1	77	77	77	77	77	VERTIGES	77	77	1	1
22	7	11	1995	1	1		4	3		0	0				0				0				0		0		0		0		1	0	0	1	0	0	0		1	77	1	77	77	77	VERTIGES	77	77	77	1
24	18	7	1993	1	1		8	1		0	0				0				0				0		2		0		0		1	1	0	0	0	0	0		1	77	77	77	77	77	CRISE CARDIAQUE	77	77	1	77
18	26	8	1999	1	1		2	1		0	0				0				0				0		0		0		0		1	0	0	0	1	1	0		77	1	1	1	77	77	DOULEUR DANS LA POITRINE	77	77	1	77
53	15	5	1964	1	2		6	1	FORMATION CONTINUE	1	0				0				0				3		4		0		0		1	1	0	1	0	0	0		1	77	1	77	77	77	SYNCOPE-PERTE DE CONNAISSANCE	77	77	77	77
21	11	6	1996	1	1		4	3		1	0				0				0				1		2		0		0		1	1	0	1	1	0	0		77	77	77	77	77	77	ASTHENIE-TAUX DE SEL ELEVE DANS LE SANG	77	77	1	1
18	18	8	1999	2	1		2	1		0	0				0				0				0		77		0		77		1	1	0	0	1	0	0		1	77	77	77	77	77		77	77	77	77
18	27	6	1999	2	1		2	2		0	0				0				0				0		1		0		77		1	1	0	0	0	0	0	ECOLE	1	77	77	77	77	77		77	77	77	77
19	16	4	1998	2	1		2	2		0	0				0				0				1		5	père et mère et soeur	0		0		1	1	1	1	0	0	1	ECOLE	1	77	77	77	77	1		77	77	77	1
19	14	4	1998	2	1		6	1		0	0				0				0				0		0		0		0		1	0	0	0	0	0	0	ECOLE	1	77	77	77	77	77		77	77	1	1
19	20	8	1998	2	1		8	1		0	0				0				0				1		0		0		0		1	0	0	1	0	1	0		1	77	77	1	77	77		77	77	77	77
18	18	1	1999	2	1		2	2		0	0				0				0				2		0		77		0		1	0	0	0	0	0	0	CLASSE	0	77	77	77	77	77		77	77	1	1
19	11	7	1998	1	1		2	2		0	0				0				0				0		1		0		0		1	0	0	0	0	0	0	AU COURS	1	77	77	77	77	77	TENSION ELEVEE	77	77	77	1
18	2	1	1999	1	1		2	2		0	0				0				0				0		0		0		0		1	0	0	0	0	0	0	ECOLE	1	77	77	77	77	77	PIQUE DES CRISES	77	77	77	1
18	27	4	1999	2	1		2	2		0	0				0				0				0		0		0		0		1	0	0	0	0	0	0	ECOLE	1	77	77	77	77	77		77	77	77	77
21	30	12	1996	1	1		8	1		0	0				0				0				0		0		0		0		1	1	0	1	1	0	0		1	77	77	77	77	77	PARALYSIE-FATIGUE-LOMBALGIE	77	77	77	1
18	21	11	1999	2	1		2	2		1	0				0				0				0		1		0		0		1	0	0	0	0	0	0	ECOLE	1	77	77	1	77	77	PERTE DE CONNAISSANCE	1	1	77	1
20	5	8	1997	2	1		6	3		1	0				0				0				77		2		0		0		1	1	0	0	0	0	0	ecole	1	77	77	1	77	77		77	77	1	77
20	9	10	1997	2	1		2	1		0	0				0				0				77		0		0		0		1	1	0	0	0	0	0		1	77	77	77	77	77	HYPERSUDATION- BEAUCOUP COLEREUX	77	77	1	1
18	19	8	1999	2	1		2	1		0	0				0				0				0		1		0		0		1	0	0	0	1	0	0		1	77	77	77	77	77		77	77	1	77
19	28	1	1998	1	1		8	3		1	0				0				0				77		77		0		0		1	0	0	1	1	0	0	ECOLE	77	77	77	77	77	77		77	77	77	1
22	19	3	1995	1	1		8	3		1	0				0				0				0		0		0		0		1	0	0	0	1	0	0		0	77	77	77	77	77		77	77	1	77
20	18	5	1997	1	1		8	3		0	0				0				0				0		0		0		0		1	1	0	0	0	0	0		1	77	77	77	77	77	DOULEUR A LA POITRINE	77	77	1	77
21	22	3	1996	1	1		8	3		1	0				0				0				0		1		0		0		1	1	1	0	0	1	1		77	77	77	77	77	77		77	77	77	1
21	29	1	1996	1	1		8	3		1	0				0				0				1		1		0		0		1	1	0	0	1	0	0	CLASSE	1	77	77	77	77	77		77	77	77	77
18	7	1	1999	2	1		2	2		1	0				0				0				0		2		0		77		1	1	0	1	1	0	0		1	1	77	77	77	77		77	77	77	1
20	22	8	1997	2	1		2	2		0	0				0				0				0		2		1		77		1	1	0	1	1	0	0	ECOLE	0	77	77	1	77	77	VERTIGES-HYPERSUDATION	77	77	77	77
21	18	11	1996	1	1		8	3		1	0				0				0				0		77		0		0		1	1	0	0	0	0	0		1	77	77	77	77	77		77	77	1	77
18	27	11	1999	1	1		2	2		1	0				0				0				0		0		0		0		1	1	0	0	0	0	0		1	1	77	77	77	77	TREMBLEMENTS DES EXTREMITES	77	77	77	77
19	1	12	1997	1	1		8	3		0	0				0				0				0		1		0		77		1	0	0	0	0	0	0	LYCEE	1	77	77	1	77	77		77	77	77	77
21	10	5	1996	1	1		8	3		0	0				0				0				0		1		0		0		1	0	0	1	1	0	0		77	77	77	1	77	77		77	77	77	77
21	28	4	1996	2	1		8	3		1	0				0				0				0		77		0		0		1	1	0	1	0	0	0		77	77	77	77	77	77		77	77	77	1
21	22	11	1996	1	1		8	5		1	0				0				0				0		0		0		0		1	0	0	1	1	0	0	VISITE MEDICALE	0	77	77	77	77	77		77	77	77	1
18	1	3	1999	1	1		2	2		0	0				0				0				0		0		0		0		1	0	0	1	0	0	0		1	77	77	77	77	77		1	77	1	1
18	29	12	1999	1	1		2	2		0	0				0				0				0		0		0		0		1	0	0	0	0	0	0	CAMPAGNE	1	77	77	77	77	77		77	77	77	77
19	23	3	1998	1	1		8	3		0	0				0				0				0		1		1		77		1	1	0	1	0	0	0	AFFICHES- ECOLE	1	77	77	77	77	77		77	77	77	77
19	18	12	1997	1	1		2	1		0	0				0				0				77		77		0		77		1	0	0	0	0	0	0	ECOLE	1	77	77	77	77	77		77	77	77	77
19	22	9	1998	2	1		2	2		1	0				0				0				0		1		0		77		1	1	0	1	0	0	0	AUX COURS	1	77	77	77	77	77	CEPHALEES	77	77	77	1
19	8	10	1998	1	1		8	2		0	0				0				0				0		0		0		0		1	0	0	1	0	0	0		1	77	77	77	77	77		77	77	77	77
20	7	3	1997	1	1		8	2		1	0				0				0				0		0		0		77		1	0	0	1	0	0	1		1	77	77	77	77	77	PARALYSIE D'UN MEMBRE	77	77	77	77
23	13	1	1994	1	1		2	2		1	0				0				0				0		0		0		0		1	1	0	0	0	0	0		77	77	77	77	77	77		77	77	77	77
21	10	2	1996	1	1		8	4		0	0				0				0				0		0		0		0		1	0	0	0	0	0	0	ECOLE	1	77	77	77	77	77		77	77	77	77
20	26	7	1997	1	1		8	3		0	0				0				0				0		2		0		0		1	0	0	1	0	0	0		1	77	77	77	77	77		77	77	1	77
18	5	9	1999	2	1		2	1		1	0				0				0				1		0		0		77		1	0	0	1	0	0	0		1	77	77	1	77	77	ASTHENIE INTENSE	77	77	1	77
19	9	11	1998	2	1		2	2		1	0				0				0				0		2		0		77		1	0	0	0	0	1	1	ECOLE	1	77	77	77	77	77		77	77	77	77
21	16	12	1995	1	1		2	2		0	0				0				0				1		0		0		0		1	0	0	1	0	0	0		1	77	77	77	77	77		77	77	77	77
19	22	6	1998	1	1		8	2		1	0				0				0				0		0		0		0		1	0	0	1	0	0	0		1	77	77	77	77	77	ASTHENIE INTENSE	77	77	1	1
22	28	6	1995	1	1		4	4		1	0				0				0				0		77		0		77		1	1	0	1	1	1	1	AFFICHES PUBLUCITAIRES	1	77	77	77	77	77		77	77	77	77
21	4	5	1996	2	1		4	5		0	0				0				0				77		2		0		2		1	0	0	1	0	0	0		77	1	77	77	77	77		77	77	77	77
23	14	7	1994	1	1		4	4		0	0				0				0				0		0		0		0		1	1	0	1	0	0	0		1	77	77	77	77	77	VERTIGES	77	77	1	1
25	22	2	1992	1	1		4	5		0	0				0				0				0		0		0		0		1	0	0	0	0	0	0	A L'INPHP	1	77	77	77	77	77		77	77	77	77
20	27	12	1997	1	1		4	3		0	0				0				0				0		0		0		0		1	1	0	0	0	0	0		1	77	77	77	77	77		77	77	77	77
23	26	5	2017	2	1		4	5		1	0				0				0				0		0		0		0		1	1	0	0	0	0	1		1	77	77	1	77	77	VERTIGES	77	1	1	1
18	12	2	1999	2	1		4	3		1	0				0				0				1		77		0		77		1	0	0	1	0	0	0		77	77	77	77	77	77		77	77	77	77
20	2	1	1997	1	1		4	3		0	0				0				0				0		0		0		0		1	0	0	0	0	0	0	ECOLE	77	77	77	77	77	77		77	77	77	77
25	9	10	1992	1	1		4	5		1	0				0				0				0		0		0		0		1	0	0	1	0	0	0		77	77	77	77	77	77		77	77	77	77
21	4	4	1996	1	1		4	4		0	0				0				0				0		2		0		0		1	0	0	1	1	0	0		0	77	77	77	77	77		77	77	77	77
22	28	12	1994	2	1		4	5		0	0				0				0				0		77		0		0		1	1	0	0	0	0	0		1	77	77	77	77	77		77	77	77	77
25	5	8	1992	2	1		4	2		1	0				0				0				77		77		0		77		1	0	0	0	0	0	0	CAMPAGNE	77	77	77	77	77	77		77	77	77	77
20	14	11	1997	1	1		4	2		0	0				0				0				1		0		0		0		1	1	0	0	0	0	0		77	77	77	77	77	77		77	77	77	77
18	12	5	1999	2	1		4	2		1	0				0				0				0		77		0		0		1	1	0	0	0	0	0		1	77	77	77	77	77		77	77	77	77
19	13	1	1998	1	1		4	2		0	0				0				0				0		1		0		0		0
21	3	10	1996	2	1		4	5		0	0				0				0				0		1		0		1		1	1	0	0	1	0	0	ECOLE	1	77	77	77	77	77	PARALYSIE	77	77	77	77
24	5	10	1993	1	1		4	2		0	0				0				0				0		1		0		0		1	0	0	1	0	0	0		1	77	77	77	77	77		77	77	77	77
20	9	5	1997	2	1		4	3		0	0				0				0				1		0		0		77		1	1	0	0	0	0	0		1	77	77	77	77	77		77	77	77	1
24	5	4	1993	1	1		4	3		1	0				0				0				0		0		0		0		1	1	0	0	0	0	0		1	77	77	77	77	77	FATIGUE- VERTIGES	77	77	77	77
27	20	7	1990	1	1		4	4		1	0				0				0				0		0		0		0		1	1	0	0	0	0	0	ECOLE	0	77	77	77	77	77		77	77	77	77
22	16	12	1994	1	1		4	3		1	0				0				0				0		0		0		0		1	1	0	1	1	0	0		1	77	77	77	77	77		77	77	1	77
33	4	2	1984	1	2		5	1		1	0				0				0				0		0		0		0		1	0	0	1	0	0	0	A L'UNIVERSITE	1	77	77	77	77	77		77	77	77	77
22	9	6	1995	1	1		4	5		1	0				0				0				0		2		0		77		1	0	0	1	0	0	0		1	1	77	77	77	77		77	77	77	77
20	25	12	1996	1	1		4	2		1	0				0				0				0		0		0		0		1	0	0	0	0	0	0	ECOLE	1	77	77	77	77	77		77	77	1	77
19	4	10	1998	1	1		4	2		1	0				0				0				0		1		0		0		1	1	0	0	0	0	0	ECOLE	1	77	77	77	77	1		77	77	77	77
21	19	5	1995	2	1		4	3		1	0				0				0				0		5	père et mère	0		0		1	0	0	1	1	0	0	ECOLE	1	77	77	77	77	77		77	77	77	77
19	3	3	1998	1	1		4	3		1	0				0				0				0		1		1		0		1	1	0	1	0	0	0		1	77	77	77	77	77	PARALYSIE DE L'HEMICORPS	77	1	1	1
19	8	12	1997	2	1		4	3		1	0				0				0				0		1		0		0		1	1	0	1	0	0	0		1	77	77	77	77	77	FATIGUE- VERTIGES	77	77	77	1
23	20	10	1994	1	1		4	3		1	0				0				0				0		1		0		0		1	0	0	0	0	0	1		1	77	77	77	77	77		77	77	77	77
20	20	2	1997	1	1		4	3		0	0				0				0				0		0		77		0		1	0	0	0	0	0	0	RUE	77	77	77	77	77	77		77	77	77	77
19	25	3	1998	1	1		2	3		0	0				0				0				0		0		0		0		1	0	0	1	0	0	0		1	77	77	77	77	77	VERTIGES -PERTE DE CONNAISSANCE	77	77	77	1
19	24	4	1998	2	1		2	3		1	0				0				0				0		2		0		0		1	0	0	0	1	0	0		77	77	77	77	77	77		77	77	77	77
23	11	6	1994	1	1		2	4		1	0				0				0				1		5	père et mère	0		0		1	1	0	0	1	0	0		1	77	77	77	77	77	VERTIGES- ASTHENIE	77	77	77	77
22	11	5	1995	1	1		2	4		1	0				0				0				0		1		0		0		1	1	0	1	0	0	0		1	77	77	77	77	1		77	77	1	1
20	21	6	1997	2	1		2	4		1	0				0				0				1		2		0		0		1	1	0	1	1	1	1		1	77	1	77	77	77	ASTHENIE- VERTIGES	77	77	1	1
22	30	9	1995	2	1		2	1		1	0				0				0				0		0		0		0		1	1	0	1	0	0	0		1	77	77	77	77	77	PARALYSIE(HEMIPLEGIE)	77	77	1	1
23	12	3	1994	1	1		2	4		0	0				0				0				0		0		0		0		1	0	0	0	0	0	0	A L'ECOLE	77	77	77	77	77	77	NE PAS BIEN PARLER- CHUTE	77	77	77	1
21	16	2	1996	2	1		2	1		0	0				0				0				1		0		0		0		1	0	0	1	0	0	0		1	77	77	77	77	77		77	77	77	77
19	23	4	1998	1	1		2	3		0	0				0				0				0		1		0		77		1	0	0	0	0	0	0	ECOLE	1	77	77	77	77	77	DEPRESSION	77	77	77	77
23	10	12	1994	1	1		2	3		0	0				0				0				0		1		0		0		1	1	0	0	0	1	0		1	77	77	77	77	77		77	77	77	1
26	9	3	1991	1	1		2	2		0	0				0				0				0		0		0		0		0
23	22	12	1994	1	1		2	3		1	0				0				0				0		2		0		0		1	0	0	0	0	0	0	ECOLE	0	77	77	77	77	77		77	77	1	77
22	27	1	1995	2	1		2	5		1	0				0				0				0		2		0		77		1	1	0	1	0	0	0		1	77	77	77	77	77		77	77	77	1
20	12	2	1997	2	1		2	3		0	0				0				0				1		2		0		0		1	0	0	1	0	0	0		1	1	1	77	77	77	VERTIGES	77	77	77	1
22	14	12	1994	1	1		2	4		1	0				0				0				77		77		0		0		1	0	0	0	1	0	0	VISITE MEDICALE	1	77	77	77	77	77		77	77	77	77
25	20	10	1992	1	1		2	5		1	0				0				0				0		2		0		0		1	1	0	0	0	0	0		1	77	1	77	77	77	TRANSPIRATION	77	1	1	1
21	3	12	1995	1	1		2	1		1	0				0				0				0		0		0		0		1	1	0	0	0	0	0		1	77	77	77	77	77		77	77	77	77
24	13	9	1993	2	1		2	2		1	0				0				0				0		2		0		77		1	1	0	1	0	0	0		1	77	77	77	77	77		77	77	77	1
23	22	12	1993	2	1		2	1		1	0				0				0				0		77		0		0		1	0	1	0	0	0	0	ECOLE	1	77	77	77	77	77	CHALEUR	77	77	77	1
35	15	7	1982	1	1		9	1		1	0				0				0				0		1		0		0		1	1	0	0	0	0	0		1	77	77	77	77	77		77	77	77	1
20	14	12	1997	2	1		2	3		0	0				0				0				0		0		0		0		1	1	0	0	0	0	0	ECOLE	1	77	77	77	1	77		77	1	77	77
24	9	4	1993	1	1		4	4		1	0				0				0				0		0		0		0		1	0	0	0	0	0	0	A l'HOPITAL	0	77	77	77	77	77		77	77	77	77
19	23	9	1998	1	1		4	1		0	0				0				0				0		0		0		0		1	1	0	1	0	0	0		1	77	77	77	77	77		77	77	77	77
20	11	8	1997	1	1		4	3		0	0				0				0				0		0		0		0		1	0	0	1	0	0	0		1	77	77	77	77	77		77	77	77	77
18	16	8	1999	2	1		4			0	0				0				0				0		0		0		0		0
21	2	9	1996	2	1		4	1		0	0				0				0				0		0		0		0		1	0	0	0	1	0	0	ECOLE	1	77	77	77	77	77	FIEVRE- LYPOTHYMIE	77	77	77	1
18	17	1	1999	2	1		4	3		1	0				0				0				0		77		0		2		0
19	25	9	1998	2	1		4	3		0	0				0				0				1		0		0		0		1	0	0	1	1	0	0		1	77	77	77	77	77		77	77	1	1
18	28	8	1999	2	1		4	1		0	0				0				0				77		0		77		77		1	1	0	1	0	0	0		1	77	77	77	77	77		1	1	1	1
20	28	4	1997	2	1		4	1		0	0				0				0				0		0		0		0		1	1	0	0	0	0	0	ECOLE	1	77	77	77	77	77		77	77	77	77
22	28	9	1995	2	1		1	3		0	0				0				0				0		0		0		0		1	0	0	0	0	0	0	ECOLE- CONFERENCE	1	77	77	77	77	77	FRISSONS- LIPOTHYMIE	77	77	77	77
27	16	8	1990	2	1		1	3		1	0				0				0				1		1		0		0		1	1	0	1	0	0	0		1	77	77	77	77	77	PERTE DE CONNAISSANCE	77	77	77	77
21	21	3	1996	2	1		1	3		1	0				0				0				0		0		0		0		1	1	0	0	0	0	0		77	77	77	77	77	77		77	77	77	1
21	30	12	1990	2	1		1	4		1	0				0				0				1		0		0		0		1	1	0	0	0	0	0		1	77	77	77	77	77		77	77	77	1
21	1	9	1996	2	1		1	3		1	0				0				0				0		77		0		0		1	0	0	0	0	0	0	A L'HOPITAL- MAISON	1	77	77	77	77	77	PERTE DE CONNAISSANCE- FIEVRE	77	77	77	77
21	14	3	1996	2	1		1	4		1	0				0				0				0		0		0		0		1	0	0	0	1	0	0	CONFERENCE	1	1	77	1	77	77	VERTIGES- ETOURDISSEMENT	77	77	1	77
25	22	1	1993	2	1		1	3		0	0				0				0				0		0		0		0		1	0	0	1	0	0	0		1	77	77	77	77	77	CEPHALE-FATIGUE-DOULEUR DES ARTICULATION	77	77	1	1
22	15	11	1995	1	1		1	1		0	0				0				0				1		1		0		77		1	1	0	1	0	0	0		1	77	77	77	77	77		77	77	77	77
19	24	8	1998	2	1		1	1		0	0				0				0				0		2		0		0		1	0	0	1	0	0	0	ECOLE	1	77	77	77	1	77		77	77	77	77
20	1	10	1997	2	1		1	3		1	0				0				0				0		2		0		0		1	1	0	1	0	0	0		1	77	77	77	77	77	VERTIGES	77	77	77	77
20	4	4	1997	2	1		1	3		1	0				0				0				0		0		0		0		0
21	1	1	1996	2	1		1	3		1	0				0				0				0		0		0		0		1	0	0	0	1	0	0		1	77	77	77	77	77	PARALYSIE	77	77	77	77
19	25	6	1998	2	1		1	1		0	0				0				0				0		0		0		0		1	1	0	0	0	0	0	CAMPAGNE	0	77	77	77	77	77		77	77	1	1
18	6	8	1999	2	1		1	1		1	0				0				0				0		0		0		0		1	1	0	0	1	0	0		77	77	77	77	77	77		77	77	77	77
20	25	9	1997	1	1		1	2		1	0				0				0				0		0		0		0		1	1	0	0	1	0	0		1	77	77	77	77	77		77	77	77	77
20	18	1	1997	1	1		1	4		1	0				0				0				0		0		0		0		1	1	0	0	0	0	0		1	77	1	77	77	77	PARALYSIE	77	77	1	1
20	30	9	1997	2	1		1	3		0	0				0				0				0		77		0		0		1	1	0	0	1	0	0	ECOLE	1	77	77	77	77	77		77	77	77	1
21	10	5	1996	1	1		1	3		1	0				0				0				77		77		0		77		1	0	0	0	1	0	0	VISITE MEDICALE- AFFICHES	77	77	77	77	77	77		77	77	77	1
21	6	11	1996	1	1		6	4		0	0				0				0				0		2		0		0		1	1	0	0	1	0	0	CAMPAGNE	1	77	77	1	77	77		77	77	77	77
43	21	6	1974	1	2	TOUMODI	5	1		1	0				1	2011	1	COVERSYL5/5- COVERAM5/5 1cp/JR ACTUEL	0				2		2		0		2		1	0	0	1	1	0	0	ECOLE	1	77	77	77	1	77	MALAISE- ASTHENIE MARQUEE	1	1	77	77
41	27	4	1976	1	2		5	1		1	0				0				0				0		0		0		0		1	0	0	1	0	0	0		1	1	77	77	77	77	VERTIGE- PERTE DE CONNAISSANCE	77	77	1	1
19	28	6	1998	2	1		6	2		1	0				0				0				1		5	père et mère	0		0		1	1	0	0	0	0	0	ECOLE	1	1	77	77	77	77	VERTIGES	77	77	77	77
20	5	11	1997	2	1		2	2		0	0				0				0				77		77		0		77		1	1	0	1	0	0	0		1	77	77	77	77	77	CHUTE- EVANOUISSEMENT	77	77	77	1
35	13	1	1982	2	2		5	1		1	0				0				0				0		77		0		0		1	0	0	0	0	1	0	PANNEAU PUBLICITAIRE	1	77	77	77	77	77	PARALYSIE	77	77	1	77
20	19	11	1997	2	1		6	2		1	0				0				0				0		0		0		0		1	1	0	0	0	0	0		1	77	77	77	77	77		77	77	1	77
22	17	6	1995	2	1		6	2		1	0				0				0				0		5	père et frère	0		77		1	0	0	1	0	0	0	AUX COURS	1	77	77	77	77	77		77	77	77	77
21	8	11	1996	2	1		6	4		1	0				0				0				0		2		0		2		1	0	0	0	1	0	1	ECOLE	1	77	77	77	77	77		77	77	77	77
36	13	12	1981	2	2		5	1		1	0				0				1	2015	0		0		1		0		0		1	1	0	1	1	0	0		1	77	77	77	77	77	CRAMPE	77	77	77	77
21	29	7	1996	1	1		6	5		1	0				0				0				0		0		0		77		1	1	0	1	1	0	0	ECOLE	1	77	77	77	77	77	PERTE DE CONNAISSANCE	77	77	77	1
21	23	12	1996	1	1		2	4		1	0				0				0				0		77		77		77		1	0	0	0	0	0	1		1	77	77	77	77	77		77	77	77	77
37	22	12	1980	1	2		6	1		0	0				0				0				77		77		77		77		1	1	0	1	0	0	0		1	77	77	77	77	77		77	77	1	1
23	4	12	1994	1	1		3	2		1	0				0				0				0		4		0		77		1	1	0	1	0	0	0		0	77	77	1	77	77	DOULEUR DU BRAS	77	77	77	1
23	17	1	1994	1	1		2	4		1	0				1	2016	0		0				0		0		0		0		1	0	0	0	1	0	0		1	77	77	77	77	1		77	77	1	77
23	11	11	1993	1	1		2	4		0	0				0				0				77		0		0		0		1	1	0	1	0	1	1		1	77	77	77	77	77		77	77	1	77
22	6	8	1995	1	1		1	3		1	0				0				0				0		77		0		0		1	1	0	0	0	0	0		1	77	77	77	77	77	ARRÊT CARDIQUE	77	77	77	1
25	26	8	1992	1	1		2	3		1	0				0				0				0		0		0		0		1	1	0	0	0	0	0		77	77	77	77	77	77		77	77	77	77
23	18	11	1994	2	1		2	4		1	0				0				0				0		3		0		0		1	0	0	0	1	1	0	ECOLE	1	77	77	77	77	77	NERVOSITE	77	77	1	1
20	25	6	1997	1	1		4	4		0	0				0				0				0		2		0		0		1	0	0	0	0	0	0	ECOLE	1	77	1	77	77	77		77	77	1	77
23	31	12	1993	1	1		6	4		0	0				0				0				0		0		0		0		1	1	0	0	1	0	0	ECOLE	77	77	77	77	77	77		77	77	77	77
27	20	1	1990	1	2		5	6	6ÈME ANNEE	0	0				0				0				77		5		0		77		1	1	0	1	0	0	0		1	77	77	77	77	77	ASTHENIE	77	77	77	77
22	11	8	1995	1	1		1	2		0	0				0				0				0		0		0		0		1	0	0	1	0	0	0		1	1	1	1	77	77		77	77	77	1
29	22	5	1998	1	1		2	4		1	0				0				0				0		2		0		77		1	0	0	0	1	0	0		1	77	77	77	77	77		77	77	77	77
37	5	12	1980	1	3	ABOBO	5	1		1	0				0				0				0		77		0		0		1	1	0	0	0	0	0		1	77	1	77	77	77		77	77	77	77
19	4	9	1998	1	1		3	2		0	0				0				0				0		0		0		77		1	1	0	0	0	1	1		77	77	77	77	77	77		77	77	77	77
40	20	10	1977	1	2	YAMOSSOUKRO	5	1		1	0				0				0				0		0		0		0		1	1	0	0	1	0	0	ECOLE	77	77	77	77	77	77		77	77	77	77
20	21	6	1997	1	1		1	1		0	0				0				0				1		0		0		0		1	1	0	1	0	0	0		1	77	77	77	77	77		77	77	1	77
21	25	7	1996	1	1		2	2		0	0				0				0				77		0		0		0		1	1	0	0	1	0	0	ECOLE	1	77	77	77	77	77		77	77	77	1
49	27	5	1968	1	3	BINGERVILLE	5	1		1	0				0				0				1		77		77		77		1	0	0	1	0	0	0		1	1	77	77	77	77	ASTHENIE	77	77	77	1
43		10	1974	1	2		5	1		1	0				0				0				0		2		0		77		1	0	0	1	0	0	0	FORMATION	1	1	77	77	77	77	AVC, VERTIGE, FATIGUE, DOULEUR AU BRAS	77	77	77	1
43	10	7	1974	1	2		5	1		1	0				0				0				0		0		0		77		1	1	0	0	1	0	0		1	1	77	77	77	77	VERTIGE, FOUMILLEMENT	77	77	77	77
24	24	9	1993	2	2		5	6	SIXIEME ANNEE	1	0				0				0				1		1		1		0		1	0	0	0	0	0	0	ECOLE	1	77	77	77	77	77	VERTIGE,ETOUDISSEMENT, SUEURS FROIDES	77	77	1	1
22	25	11	1995	1	1		4	3		1	0				0				0				0		0		0		0		1	0	0	1	0	0	0	CAMPAGNE DE SENSIBILISATION	77	77	77	77	77	77		77	77	77	77
18	5	9	1999	1	1		3	1		0	0				0				0				0		2		0		77		1	0	0	1	0	0	0		77	77	77	77	77	77		77	77	77	77
26	1	1	1991	1	1		2	4		0	0				0				0				0		0		0		0		1	0	0	1	0	0	0		1	77	77	77	77	77		77	77	77	77
18	6	9	1999	1	1		3	1		0	0				0				0				0		0		0		77		1	0	0	1	0	0	0		1	77	77	77	77	77		77	77	77	77
23	11	4	1994	1	1		4	3		1	0				0				0				0		0		0		0		1	1	0	0	1	0	0		1	77	77	77	77	77		77	77	77	77
19	26	1	1998	1	1		4	1		0	0				0				0				0		77		0		0		1	1	0	0	0	0	0		1	77	1	77	77	77		77	77	77	77
23	1	3	1994	1	1		4	1		0	0				1	2015	0		0				0		2		0		0		1	0	0	1	0	0	0		1	1	77	1	77	77	PARALYSIE	77	77	77	77
20	1	1	1997	1	1		3	1		1	0				0				0				1		0		0		0		1	1	0	0	0	0	0		77	77	77	77	77	77		77	77	77	77
18	1	5	1999	1	1		4	1		0	0				0				0				2		1		0		77		1	0	0	1	0	0	0		1	77	77	77	77	77	INFACTUSDU MYOCARDE	77	77	77	77
21	10	12	1996	1	1		6	1		1	0				0				0				0		0		0		0		1	0	0	0	1	0	0	ECOLE	1	77	77	77	77	77		77	77	77	1
18	1	6	1999	1	1		8	1		1	0				0				0				0		1		0		0		1	0	0	1	0	0	0		1	77	1	1	77	77		77	77	77	1
20	13	4	1997	1	1		3	2		1	0				0				0				77		2		0		0		1	1	0	0	0	1	1	ECOLE	1	77	1	77	77	77	AVC	1	1	77	77
18	3	4	1999	1	1		4	1		0	0				0				0				0		1		0		0		1	0	0	0	0	0	0	CLASSE	1	77	1	77	77	77	AMYOTROPHIE,YEUX ROUGE	77	77	77	77
18	20	11	1999	1	1		3	1		0	0				0				0				0		5		0		0		1	0	0	0	1	1	0		1	77	77	77	77	77		0	0	0	1
19	16	2	1998	1	1		4	1		0	0				0				0				0		0		0		0		0								77	77	77	77	77	77		77	77	77	77
18	13	5	1999	1	1		2	2		0	0				0				0				0		5	père et mère	0		77		1	1	0	1	0	0	0	A L'HOPITAL	1	77	77	77	77	77	ASTHENIE	77	77	77	77
24	21	5	1993	1	1		2	3		1	0				0				0				0		0		0		77		1	1	0	1	1	0	0		1	77	77	77	77	77		77	77	77	77
25	18	5	1992	1	1		2	5		1	0				0				0				0		0		0		0		1	1	0	0	0	0	0		1	77	77	77	77	77		77	77	77	77
20	23	8	1997	1	2		3	3		1	0				0				0				0		0		0		0		1	1	0	0	0	0	0		1	77	77	77	77	77	ASTHENIE	1	1	77	77
18	30	12	1998	2	1		2	2		0	0				0				0				0		2		0		0		1	1	0	0	0	0	0		1	1	77	77	77	77		77	77	1	1
31	4	5	1986	1	1		9	3		1	0				0				0				1		1		2		77		1	1	0	0	0	0	0	EVENEMENT DANS LA RUE	1	77	77	77	77	77		77	77	1	77
21	28	6	1996	1	1		6	1		0	0				0				0				0		0		0		0		1	0	0	1	0	0	0		1	77	77	77	1	77	VERTIGE	77	77	77	1
21	8	8	1996	1	1		4	1		1	0				0				0				0		0		0		77		1	1	0	1	0	0	0		1	77	77	77	77	77	PARALYSIE	77	77	77	77
25	15	11	1992	1	1		4	5		0	0				0				0				0		0		0		0		1	1	0	0	0	0	0		1	77	77	77	77	77	CRISE CONVULSIVE	77	77	77	77
30	18	10	1987	1	1		7	4		1	0				0				0				1		0		0		77		1	1	0	0	1	0	0		1	77	77	77	77	77		77	77	1	1
22	13	1	1995	1	1		4	2		0	0				0				0				0		3		0		0		1	1	0	0	0	0	1		77	77	77	77	77	77		77	77	77	77
24	7	7	1993	1	1		2	5		0	0				0				0				0		0		0		0		1	0	0	0	0	0	1	ECOLE	1	77	77	77	77	77		77	77	77	77
19	13	7	1998	1	1		3	2		1	0				0				0				0		2		0		77		1	1	0	0	0	0	0	ECOLE	1	77	77	77	77	77		77	77	77	77
24	13	4	1993	1	1		6	2		1	0				0				0				0		5		0		77		1	0	0	0	0	0	0	AU COURS	1	77	77	77	77	77		77	77	1	1
22	5	6	1995	1	1		6	2		1	0				0				0				0		1		0		77		1	0	0	0	0	0	0	ECOLE	0	77	77	77	77	77	ASTHENIS,ETOURDISSEMENT	77	77	77	1
20	22	7	1997	1	1		3	1		0	0				1	2016	0		0				0		5		0		0		1	1	0	0	0	0	0		1	77	77	77	77	77		77	77	77	77
30	22	10	1987	1	3	COUPLE	5	1		1	0				0				0				0		0		0		0		1	1	0	0	0	0	0	ECOLE	1	77	77	77	77	77	VERTIGE,ASTHENIE	77	77	1	1
25	13	5	1992	1	1		4	2		0	0				0				0				0		0		0		0		1	1	0	0	0	0	0		1	77	77	77	77	77	VERTIGE,PARALYSIE	77	77	1	77
19	4	6	1998	1	1		3	1		1	0				0				0				0		0		0		0		1	1	0	0	0	0	0		1	77	77	77	77	77		77	77	1	1
42	20	4	1975	1	1		9	1		1	0				0				0				0		0		0		0		1	0	0	0	1	0	0		1	1	77	77	77	77	HYPERTHERMIE,VERTIGE	77	77	77	77
22	20	7	1995	1	1		4	3		0	0				0				0				0		77		0		0		1	1	0	0	0	0	0		1	77	77	77	77	77		77	77	77	77
20	16	3	1997	1	1		4	1		1	0				0				0				0		5		0		0		1	0	0	1	0	0	0	ECOLE	1	77	77	77	77	77		77	77	77	1
25	23	11	1992	1	1		4	4		1	0				0				0				0		0		0		0		1	1	0	0	0	0	0		1	77	77	77	77	77		77	77	1	1
21	18	12	1996	1	1		4	1		1	0				0				0				0		0		0		0		1	1	0	1	0	0	0		1	77	77	77	77	77		77	77	77	1
21	30	5	1996	1	1		6	3		1	0				0				0				0		5		0		0		1	1	0	1	0	0	0		1	77	77	77	77	77	VERTIGE	77	77	77	77
20	22	8	1997	1	1		6	1		0	0				0				0				0		1		0		0		1	1	0	0	0	1	1		1	77	77	77	77	77	PARALYSIE	77	77	1	1
20	25	5	1997	1	1		6	1		0	0				1	2016			0				0		5		0		0		1	1	0	0	0	0	0	AU COURS	1	77	77	77	77	77		77	77	1	1
19	23	10	1998	1	1		2	1		0	0				0				0				0		2		0		77		1	1	0	1	1	0	0		1	77	77	77	77	77		77	77	77	77
22	16	5	1995	1	1		2	5		1	0				0				0				0		0		0		77		1	1	0	1	1	0	0		0	77	77	77	77	77	VERTIGE	77	1	1	1
23	21	3	1994	1	1		4	1		0	0				0				0				0		3		3		5		1	1	0	1	0	0	1		1	77	77	77	77	77		77	77	77	1
18	3	3	1999	1	1		4	1		0	0				0				0				0		1		1		77		1	1	0	1	0	0	0		1	77	77	77	77	77	PARALYSIE D'UNE PARTIE DU CORPS	77	77	77	1
19	22	4	1998	1	1		3	2		0	0				0				0				0		0		0		0		1	0	0	0	1	0	0		1	77	77	77	77	77		77	77	77	1
24	4	2	1993	1	1		1	4		0	0				0				0				0		77		0		0		1	1	0	0	0	0	1		0	77	77	77	77	77		77	77	77	77
[truncated: 31 more rows]
[truncated: 109 more columns]

## Sheet: Thesaurus
N°	Variable name	Format	Description	Modality (Thésaurus)
1	AGE	Integer	Age
1	JJNAIS	Date	Day of birth	jj
1	MMNAIS	Date	Moth of birth	mm
1	AANAIS	Date	Year of birth	aaaa
2	SEXE	Integer	Gender	1. Mal 2. Femal
3	VIE	Integer	Usual place of living	1. University City 2. With family 3. Other place
3	AUTVIE	Text	Another usual place of living
4	FILIERE	Integer	School fields	1. Higher School of Commerce and Business Administration 2. Mining and Geology Schools 3. Preparatory classes for the Grandes Ecoles 4. Higher School of Industry 5. Polytechnic Doctoral School 6. Higher School of Agronomy 7. International data science 8. Higher School of Public Works 9. Regional Center of Training in Metrology
5	NIVEAU	Integer	School level	1. 1st Year 2. 2nd Year 3. 3rd Year 4. 3rd Year 5. 4th Year
5	AUTNIVO	Text	Other Level of study
6	PARTENAIRE	Integer	Having a partner	1. Yes 0. No
7	DIAPERS	Integer	Personal history of diabetes	1. Yes 0. No
7	DIABAN	Date	Date of diabetes onset	aaaa
7	DIABSTTT	Integer	Under treatment of diabetes	1. Yes 0. No
8	DIABTTT	Text	Type of treatment if diabetes
9	HTAPERS	Integer	Personal history of hypertension	1. Yes 0. No
9	HTAAN	Date	Date of hypertension onset	aaaa
9	HTASTTT	Integer	Under treatment of hypertension	1. Yes 0. No
10	HTATTT	Text	type of treatment if hypertension
11	DYSLIPERS	Integer	Personal history of dylipidemia	1. Yes 0. No
11	DYSLIAN	Date	Date of dylipidemia onset	aaaa
11	DYSLISTTT	Integer	Under treatment of dylipidemia	1. Yes 0. No
11	DYSLITTT	Text	Type of treatment if dylipidemia
12	DIABFAM	Integer	Family history of diabetes	0. No 1. Father 2. Mother 3. Brother 4. Sister 77. Dont know
12	DIABFAMA	Integer	family relationship_Diabète	0. No 1. Father 2. Mother 3. Brother 4. Sister 77. Dont know
13	HTAFAM	Integer	Family history of hypertension	0. No 1. Father 2. Mother 3. Brother 4. Sister 77. Dont know
13	HTAFAMA	Integer	family relationship_Hypertension	0. No 1. Father 2. Mother 3. Brother 4. Sister 77. Dont know
14	AVCFAM	Integer	Family history of stroke	0. No 1. Father 2. Mother 3. Brother 4. Sister 77. Dont know
14	AVCFAMA	Integer	family relationship_stroke	0. No 1. Father 2. Mother 3. Brother 4. Sister 77. Dont know
15	DYSLIPFAM	Integer	Family history of dylipidemia	0. No 1. Father 2. Mother 3. Brother 4. Sister 77. Dont know
15	DYSLIFAMA	Integer	Family relationship_dylipidemia	0. No 1. Father 2. Mother 3. Brother 4. Sister 77. Dont know
16	PARLEHTA	Integer	Ever heard of hypertension	1. Yes 0. No 77. Dont know
16	TELRAD	Integer	Television as the information channel	1. Yes 0. No 77. Dont know
16	PRESSE	Integer	print media as the information channel	1. Yes 0. No 77. Dont know
16	PROCHES	Integer	Relatives as the information channel	1. Yes 0. No 77. Dont know
16	HOPITAL	Integer	Hospital as the information channel	1. Yes 0. No 77. Dont know
16	RESEAUX	Integer	Social media as the information channel	1. Yes 0. No 77. Dont know
16	INTERNET	Integer	Internet as the information channel	1. Yes 0. No 77. Dont know
16	AUTRE1	Text	An other information channel
17	CHIFFRELEV	Integer	Hypertension is an increase in blood pressure	1. Yes 0. No 77. Dont know
18	CEPHALEES	Integer	Headaches	1. Yes 0. No 77. Dont know
18	PALPITATIO	Integer	Palpitations	1. Yes 0. No 77. Dont know
18	ESSOUFL	Integer	Shortness of breath	1. Yes 0. No 77. Dont know
18	FLOUVIS	Integer	Visual blur	1. Yes 0. No 77. Dont know
18	PDS	Integer	No symptoms	1. Yes 0. No 77. Dont know
18	AUTRE2	Text	Others symptoms
19	TABAC	Integer	Tobaco as cause of hypertension	1. Yes 0. No 77. Dont know
19	ALCOOL	Integer	Alcohol as cause of hypertension	1. Yes 0. No 77. Dont know
19	SEDENT	Integer	Sedentary lifestyleS as cause of hypertension	1. Yes 0. No 77. Dont know
19	TROPSALE	Integer	Salt consumption as cause of hypertension	1. Yes 0. No 77. Dont know
19	GRAS	Integer	Consumption of fat as cause of hypertension	1. Yes 0. No 77. Dont know
19	AUTRE3	Text	Others cause of hypertension
20	AVC	Integer	Stroke as consequences of hypertension	1. True 0. False 77. Dont know
20	INSUFCARD	Integer	Heart failure as consequences of hypertension	1. True 0. False 77. Dont know
20	INSUFREN	Integer	Renal failure as consequences of hypertension	1. True 0. False 77. Dont know
20	PARALYSIE	Integer	Paralysis as consequences of hypertension	1. True 0. False 77. Dont know
20	AUTRE4	Text	Others consequences of hypertension
21	TRAITHTA	Integer	Existence of treatment for hypertension	1. Yes 0. No 77. Dont know
21	MEDMODE	Integer	Hypertension treated with modern medicine	1. True 0. False 77. Dont know
21	MEDTRADI	Integer	Hypertension treated with conventional medicine	1. True 0. False 77. Dont know
21	MEDCHIN	Integer	Hypertension treated with chinese medicine	1. True 0. False 77. Dont know
21	PRIERE	Integer	Hypertension treated with prayer	1. True 0. False 77. Dont know
21	AUTRE5	Text	Hypertension treated with otners solutions
22	GUERIHTA	Integer	High blood pressure can be cured	1. Yes 0. No 77. Dont know
23	CONSOTABAC	Integer	Tobacco consumption	0. Never 1. Yes, but I stopped 2. Yes, but occasionally 3. Yes, currently
24	DEBUTABAC	Date	Tobacco start year	aaaa
24	FINTABAC	Date	Tobacco end year	aaaa
25	CIGARJR	Réel D	Number of cigarettes smoked per day
25	CIGARSEM	Réel D	Number of cigarettes smoked per week
25	CIGARMOIS	Réel D	Number of cigarettes smoked per month
25	CIGARAN	Réel D	Number of cigarettes smoked per year
26	CONSOALCOL	Integer	Alcohol consumption	0. Never 1. Yes, but I stopped 2. Yes, but occasionally 3. Yes, currently
27	DEBUTALCOL	Date	Alcohol consumption start year	aaaa
27	FINALCOL	Date	Alcohol consumption end year	aaaa
27	FORTJR	Réel D	Number of whisky cups per day
27	FORTSEM	Réel D	Number of whisky cups per week
27	FORTMOIS	Réel D	Number of whisky cups per month
27	FORTAN	Réel D	Number of whisky cups per year
28	BIEREJR	Réel D	Number of beer cups per day
28	BIERESEM	Réel D	Number of beer cups per week
28	BIEREMOIS	Réel D	Number of beer cups per month
28	BIERAN	Réel D	Number of beer cups per year
29	VINJR	Réel D	Number of wine cups per day
29	VINSEM	Réel D	Number of wine cups per week
29	VINMOIS	Réel D	Number of wine cups per month
29	VINAN	Réel D	Number of wine cups per month
30	CONSOSEL	Integer	Salt consumption	0. Not very salty 1. Normally salty 2. Too salty
31	RAJOUTSEL	Integer	Addition of salt	0. No 1. Yes, sometimes 2. Yes, quite often
32	SPORT	Integer	Sports practice	1. Yes 0. No
32	SEANCE	Réel D	Number of sessions per week
33	DUREE	Réel D	Average duration of each sport session
34	FRUITJR	Integer	Number of fruit consumption per day	0. None 1. Two 2. Three 3. Four 4. Five 5. More than five 77. Don't know
34	FRUITSEM	Integer	Number of fruit consumption per week	0. None 1. Two 2. Three 3. Four 4. Five 5. More than five 77. Don't know
35	LEGUMJR	Integer	Number of vegetable consumption per day	0. None 1. Two 2. Three 3. Four 4. Five 5. More than five 77. Don't know
35	LEGUMSEM	Integer	Number of vegetable consumption per day	0. None 1. Two 2. Three 3. Four 4. Five 5. More than five 77. Don't know
36	SUIVI	Integer	Acceptance to be contacted for follow-up	1. Yes 0. No
37	POIDS	Réel D	Weight
38	TAILLE	Réel D	Height
39	IMC	Réel D	BMI (Body Mass Index)
40	TOURTAILLE	Réel D	Waist circumference
41	TOURHANCHE	Réel D	Hip circumference
42	PASG	Réel D	Left systolic blood pressure
42	PADG	Réel D	Left diastolic blood pressure
42	POULSG	Réel D	Left pulse
43	PASD	Réel D	Right systolic blood pressure
43	PADD	Réel D	Right diastolic blood pressure
43	POULSD	Réel D	Right pulse
44	TAELEVE	Integer	Hight blood pressure	1. Yes 0. No
45	SURPOIDS	Integer	Overweight	1. Yes 0. No
46	Grpe_AGE	Integer	Age group	1. 18-20 2. 21-24 3. 25 and more
47	DIABFAM_rec	Integer	Family history of diabetes_recombined varaible	1. Yes 0. No
48	HTAFAM_rec	Integer	family relationship_Hypertension_recombined varaible	1. Yes 0. No
49	AVCFAM_rec	Integer	Family history of stroke_recombined varaible	1. Yes 0. No
50	DYSLIPFAM_rec	Integer	Family history of dylipidemia_recombined varaible	1. Yes 0. No
51	AUTRE1Bis	Text	Other School fields
52	AUTRMANIFHTA	Text	Others family relationship_Hypertension
53	MANIFHTANSP	Integer	family relationship_Hypertension_not know	1. Yes 0. No
54	AUTRPROVOCHTA	Text	Others cause of Hypertension
55	PROVOCHTANSP	Integer	Cause of Hypertension_not know	1. Yes 0. No
56	CIGARJR_rec	Réel D	Number of cigarettes smoked per day_recombined varaible
57	CIGARSEM_rec	Réel D	Number of cigarettes smoked per week_recombined varaible
58	CIGARMOIS_rec	Réel D	Number of cigarettes smoked per month_recombined varaible
59	CIGARAN_rec	Réel D	Number of cigarettes smoked per year_recombined varaible
60	FRUITJR_rec	Integer	Number of fruit consumption per day_recombined varaible	1. Yes 0. No
61	FRUITSEM_rec	Integer	Number of fruit consumption per week_recombined varaible	1. Yes 0. No
62	LEGUMJR_rec	Integer	Number of vegetable consumption per week_recombined varaible	1. Yes 0. No
63	LEGUMSEM_rec	Integer	Number of vegetable consumption per day_recombined varaible	1. Yes 0. No
64	FRUILEGUMJR	Integer	Number of fruit and vegetable consumption per day_recombined varaible	1. Yes 0. No
65	Grpe_IMC	Integer	BMI group	1. 18-25 2. <18.5 3. >25
66	Surpoids_Obes	Integer	Overweight and obesity	1. Yes 0. No
67	TOURTAILLE_rec	Integer	Waist circumference_recombined varaible	1. Mf: <102; Wg: <88 2. M : ≥102; W: ≥88
68	TENSION_ART_ELV	Integer	Hight blood pressure	1. Yes 0. No
69	RTH	Réel D	Waist-to-hip ratio
70	FR_Surpoids_Obes	Integer	Overweight and obesity as risk factor	1. Yes 0. No
71	FR_TOURTAILLE_rec	Integer	Hight waist circumference treatment as risk factor	1. Yes 0. No
72	FR_RTH_rec	Integer	Hight waist-to-hip ratio as risk factor	1. Yes 0. No
73	FR_DIABSTTT	Integer	Diabetes not on treatment as risk factor	1. Yes 0. No
74	FR_HTASTTT	Integer	Hypertension not on treatment as risk factor	1. Yes 0. No
75	FR_DYSLISTTT	Integer	Dylipidemiabut not on treatment as risk factor	1. Yes 0. No
76	FR_HTA	Integer	Hypertension as risk factor	1. Yes 0. No
77	FR_HTA_rec	Integer	Hypertension as risk factor_recombined varaible	1. Yes 0. No
78	CHIFFRELEV_rec	Integer	Hypertension is an increase in blood pressure _recombined varaible	1. Yes 0. No
79	AVC_rec	Integer	Stroke as consequences of hypertension _recombined varaible	1. Yes 0. No
80	INSUFCARD_rec	Integer	Heart failure as consequences of hypertension _recombined varaible	1. Yes 0. No
81	INSUFREN_rec	Integer	Renal failure as consequences of hypertension _recombined varaible	1. Yes 0. No
82	PARALYSIE_rec	Integer	Paralysis as consequences of hypertension _recombined varaible	1. Yes 0. No
83	AVC_PARALYSIE	Integer	Stroke and Paralysis as consequences of hypertension	1. Yes 0. No
84	TRAITHTA_rec	Integer	Existence of treatment for hypertension_recombined varaible	1. Yes 0. No
85	MEDMODE_rec	Integer	Hypertension treated with modern medicine_recombined varaible	1. Yes 0. No
86	MEDTRADI_rec	Integer	Hypertension treated with conventional medicine_recombined varaible	1. Yes 0. No
87	MEDCHIN_rec	Integer	Hypertension treated with chinese medicine_recombined varaible	1. Yes 0. No
88	PRIERE_rec	Integer	Hypertension treated with prayer_recombined varaible	1. Yes 0. No
89	GUERIHTA_rec	Integer	High blood pressure can be cured_recombined varaible	1. Yes 0. No
90	CONSOTABAC_rec	Integer	Tobacco consumption_recombined varaible	1. Yes 0. No
91	CONSOALCOL_rec	Integer	Alcohol consumption_recombined varaible	1. Yes 0. No
92	RAJOUTSEL_rec	Integer	Addition of salt_recombined varaible	1. Yes 0. No
93	TENSION_ART_ELV_rec	Integer	Hight blood pressure _recombined varaible	1. Yes 0. No
94	CONSOSEL_rec	Integer	Salt consumption_recombined varaible	1. Yes 0. No
95	Grpe_IMC_rec	Integer	BMI group_recombined varaible	1. Yes 0. No
